# Supplementary material for: 3-(9H-Fluoren-9-yl)-1,3-diphenyl­propan-1-one
Source: Acta Crystallogr Sect E Struct Rep Online. 2012 Sep 5;68(Pt 10):o2858. doi: 10.1107/S1600536812032497 (PMC3470216; doi:10.1107/S1600536812032497)
Supplement: Supplementary file 2 [file e-68-o2858-Isup2.hkl]

# 
# h,k,l, Fc-squared, Fo-squared, sigma(Fo-squared) and status flag 
# 
data_I
_shelx_title ' 101002am in C2/c' 
_shelx_refln_list_code          4 
_shelx_F_calc_maximum      395.46 
_exptl_crystal_F_000      1584.00 
_reflns_d_resolution_high  0.7463 
 
loop_ 
 _symmetry_equiv_pos_as_xyz 
 'x, y, z' 
 '-x, y, -z+1/2' 
 'x+1/2, y+1/2, z' 
 '-x+1/2, y+1/2, -z+1/2' 
 '-x, -y, -z' 
 'x, -y, z-1/2' 
 '-x+1/2, -y+1/2, -z' 
 'x+1/2, -y+1/2, z-1/2' 
 
_cell_length_a    15.2433 
_cell_length_b    18.3109 
_cell_length_c    14.7468 
_cell_angle_alpha  90.000 
_cell_angle_beta   95.708 
_cell_angle_gamma  90.000 
 
_shelx_F_squared_multiplier     1.000 
 
loop_ 
 _refln_index_h 
 _refln_index_k 
 _refln_index_l 
 _refln_F_squared_calc 
 _refln_F_squared_meas 
 _refln_F_squared_sigma 
 _refln_observed_status 
   2   0   0     1097.90      959.30     18.92 o 
   4   0   0   137907.39   110051.24   1453.10 o 
   6   0   0     3970.03     4237.03     66.59 o 
  10   0   0      178.95      243.75     13.99 o 
  12   0   0      282.19      285.27     17.07 o 
  14   0   0      421.63      375.23     31.99 o 
  16   0   0        3.08        5.54      9.38 o 
  18   0   0       87.77      104.42     23.53 o 
  20   0   0       12.15        3.54     14.46 o 
   3   1   0    19726.01    19975.48    252.82 o 
   5   1   0     2800.56     2924.67     33.80 o 
   7   1   0     5527.77     6109.89     65.21 o 
   9   1   0     3362.74     3514.40     66.90 o 
  11   1   0      497.56      494.42     13.54 o 
  13   1   0       53.26       74.98      9.87 o 
  15   1   0        0.07       27.68     12.92 o 
  17   1   0       41.52       55.70     12.46 o 
  19   1   0        3.79       20.62      9.54 o 
   0   2   0     9822.18     9214.06    130.87 o 
   2   2   0      406.61      436.99      7.60 o 
   4   2   0    14192.57    14999.19    116.95 o 
   6   2   0     7172.64     7749.57     66.86 o 
   8   2   0     3954.27     4051.10     88.12 o 
  10   2   0       34.84       42.23      4.78 o 
  12   2   0     1633.69     1450.71     49.90 o 
  14   2   0      111.12      102.85     11.92 o 
  16   2   0       61.67       62.90     16.30 o 
  18   2   0        1.34       14.52     22.07 o 
  20   2   0       26.76       49.59     19.91 o 
   1   3   0     1733.23     1742.51     21.96 o 
   3   3   0    32863.46    33503.67    325.63 o 
   5   3   0    14814.45    14942.91    130.57 o 
   7   3   0     3985.93     4645.39     67.74 o 
   9   3   0     1531.74     1541.12     22.95 o 
  11   3   0     1714.94     1575.82     35.18 o 
  13   3   0        9.85       17.37     12.92 o 
  15   3   0      287.54      292.75     16.69 o 
  17   3   0        5.41       -4.77     11.38 o 
  19   3   0        6.18       29.83     11.43 o 
   0   4   0   156386.28   153762.66   2111.59 o 
   2   4   0      334.16      300.41     11.30 o 
   4   4   0     6599.35     6571.81     59.58 o 
   6   4   0     1044.09     1013.55     16.25 o 
   8   4   0      432.70      535.94     11.23 o 
  10   4   0      309.63      294.12     14.15 o 
  12   4   0       89.61       97.27     11.10 o 
  14   4   0       11.72       10.35      5.26 o 
  16   4   0       73.15       86.12     11.87 o 
  18   4   0       38.50       82.74     21.22 o 
  20   4   0        5.64        2.15     14.61 o 
   1   5   0    17630.68    18223.61     98.95 o 
   3   5   0      122.52       87.88      4.58 o 
   5   5   0     5641.23     5834.61     89.35 o 
   7   5   0       34.51       29.99      2.97 o 
   9   5   0     2632.33     2672.43     46.29 o 
  11   5   0       50.53       72.10      9.72 o 
  13   5   0     1061.00      998.13     30.37 o 
  15   5   0        0.12       11.92      5.91 o 
  17   5   0        0.26       -5.38      9.23 o 
  19   5   0       64.23       67.51     16.76 o 
   0   6   0      110.81      150.34      5.42 o 
   2   6   0     6197.40     6383.86     46.96 o 
   4   6   0     1460.67     1438.01     37.12 o 
   6   6   0       32.08       47.80      9.38 o 
   8   6   0        4.56       16.39      4.54 o 
  10   6   0      724.16      637.82     30.37 o 
  12   6   0     1293.71     1204.52     32.91 o 
  14   6   0      439.87      410.32     19.92 o 
  16   6   0        3.70       11.44      6.05 o 
  18   6   0       11.05       13.53     11.69 o 
   1   7   0      368.54      376.27      5.53 o 
   3   7   0      297.02      273.77      8.39 o 
   5   7   0       55.78       52.93      6.68 o 
   7   7   0      125.78      140.66     12.38 o 
   9   7   0       33.85       37.39      6.78 o 
  11   7   0      447.41      394.60     40.37 o 
  13   7   0        4.05        4.46      5.77 o 
  15   7   0      203.99      204.45     15.90 o 
  17   7   0        3.14       33.31     11.76 o 
   0   8   0    12367.03    13479.74    155.08 o 
   2   8   0     3009.32     3159.67     31.16 o 
   4   8   0     4703.93     4967.82     49.96 o 
   6   8   0     1977.14     2097.16     32.56 o 
   8   8   0      108.07      114.21     10.70 o 
  10   8   0     1740.92     1544.20     35.93 o 
  12   8   0      115.29      125.73     13.20 o 
  14   8   0      218.96      210.79     15.66 o 
  16   8   0       87.91       83.48     11.68 o 
  18   8   0        0.06        3.08      7.23 o 
   1   9   0     2744.08     2768.40     21.29 o 
   3   9   0     1226.13     1268.76     15.89 o 
   5   9   0       18.85       31.61      4.76 o 
   7   9   0      835.79      790.39     36.45 o 
   9   9   0      465.36      419.98     17.87 o 
  11   9   0      274.02      276.63     19.61 o 
  13   9   0       50.62       73.38     11.23 o 
  15   9   0        3.56        9.85      5.21 o 
  17   9   0        0.76       -3.03     10.15 o 
   0  10   0     1210.43     1326.34     18.99 o 
   2  10   0      569.43      463.88      7.16 o 
   4  10   0      633.01      707.88     12.89 o 
   6  10   0      212.27      176.78     11.69 o 
   8  10   0     1992.00     1713.89     37.03 o 
  10  10   0     1976.99     1782.73     40.34 o 
  12  10   0       40.81       50.67      8.83 o 
  14  10   0       38.52       41.58      8.48 o 
  16  10   0       56.66       77.33     24.14 o 
  18  10   0       67.09       61.05     13.99 o 
   1  11   0       61.80       80.82      3.43 o 
   3  11   0     2209.84     2090.94     22.04 o 
   5  11   0      138.70      140.13      8.35 o 
   7  11   0       23.43       27.69      5.48 o 
   9  11   0      562.30      431.97     38.75 o 
  11  11   0        0.72        4.32      4.23 o 
  13  11   0      401.83      366.57     19.51 o 
  15  11   0        0.98        7.51      5.40 o 
  17  11   0        3.19       -1.85      6.92 o 
   0  12   0      162.00      173.36      6.87 o 
   2  12   0       21.43       53.53      3.13 o 
   4  12   0       21.13       20.72      3.59 o 
   6  12   0        0.82       -2.21      2.58 o 
   8  12   0      475.25      425.00     15.58 o 
  10  12   0       24.60       51.68      9.07 o 
  12  12   0      116.00      119.02     13.54 o 
  14  12   0       49.67       57.77      9.62 o 
  16  12   0       82.85       76.74     17.99 o 
   1  13   0       21.02       27.94      2.65 o 
   3  13   0      646.74      531.40     20.00 o 
   5  13   0       93.66      135.31      8.23 o 
   7  13   0       46.69       55.11      8.34 o 
   9  13   0      414.52      355.60     14.75 o 
  11  13   0        0.96       12.60      6.13 o 
  13  13   0      434.14      416.23     21.02 o 
  15  13   0       22.55       31.70      8.20 o 
  17  13   0      101.94      117.18     19.99 o 
   0  14   0     1694.15     1596.69     37.75 o 
   2  14   0     1359.86     1170.02     24.24 o 
   4  14   0     1067.93     1057.30     20.96 o 
   6  14   0       37.38       21.99      4.67 o 
   8  14   0       20.22       33.49      5.89 o 
  10  14   0      255.52      251.78     13.02 o 
  12  14   0      256.58      250.96     14.17 o 
  14  14   0        1.39       12.10      7.24 o 
  16  14   0      128.80      144.31     17.78 o 
   1  15   0      168.30      161.36      7.44 o 
   3  15   0      645.04      664.55     15.42 o 
   5  15   0       56.84       69.92      7.03 o 
   7  15   0      737.22      696.13     21.84 o 
   9  15   0      141.85      111.27     10.90 o 
  11  15   0      177.38      180.67     13.69 o 
  13  15   0       43.68       55.42      8.29 o 
  15  15   0      297.75      337.56     21.26 o 
   0  16   0       20.39       27.26      6.21 o 
   2  16   0       60.44       55.45      6.99 o 
   4  16   0        7.57       16.99      5.53 o 
   6  16   0      115.88       99.91      8.52 o 
   8  16   0       62.48       86.57      8.45 o 
  10  16   0       70.43       86.63      9.64 o 
  12  16   0        0.08        6.71      5.03 o 
  14  16   0        3.97       -2.34      6.40 o 
   1  17   0      211.97      218.55     16.10 o 
   3  17   0        7.83       16.16      4.99 o 
   5  17   0        9.13       11.91      4.22 o 
   7  17   0        0.04        6.04      5.55 o 
   9  17   0       12.88       30.53      6.27 o 
  11  17   0       96.78      110.91     11.76 o 
  13  17   0       57.25       62.92     11.68 o 
   0  18   0       10.78       44.14     12.46 o 
   2  18   0      202.58      175.16      9.94 o 
   4  18   0        8.75       30.25      5.69 o 
   6  18   0       10.00       11.00      4.77 o 
   8  18   0        7.17       18.40      4.68 o 
  10  18   0        4.18       12.53      7.01 o 
  12  18   0        6.82       11.38      5.76 o 
   1  19   0        0.32        6.60      6.23 o 
   3  19   0       91.54      108.57     10.06 o 
   5  19   0      105.39      139.09     12.92 o 
   7  19   0        8.91       18.22      5.53 o 
   9  19   0       53.64       81.62      8.41 o 
  11  19   0        2.34        2.05      5.26 o 
   0  20   0        0.68        3.84      8.15 o 
   2  20   0       55.32       73.15      9.94 o 
   4  20   0       47.01       46.89      7.17 o 
   6  20   0        0.04       15.43      5.20 o 
   8  20   0        1.16       28.81      5.96 o 
  10  20   0       16.36       32.73     10.23 o 
   1  21   0        2.60       23.77      7.38 o 
   3  21   0       10.47       22.16      6.83 o 
   5  21   0       20.82       36.07      6.55 o 
   7  21   0       41.12       57.21      8.56 o 
   9  21   0        8.95       20.83      6.59 o 
   0  22   0       42.27       40.14     12.46 o 
   2  22   0       57.23      112.76     13.73 o 
   4  22   0      131.76      154.57     16.47 o 
   6  22   0      126.92      181.70     14.55 o 
   8  22   0       12.23       22.27      6.10 o 
   1  23   0       13.88       29.71      7.61 o 
   3  23   0       19.59       28.42      7.28 o 
   5  23   0       19.03       43.22      9.12 o 
   7  23   0        5.32       19.22     10.46 o 
   0  24   0       40.97       56.59     14.61 o 
   2  24   0        0.05       23.40      6.79 o 
   4  24   0        2.22       -0.46     10.30 o 
 -19   1   1       11.83       46.01     11.27 o 
 -17   1   1       12.24       20.03     14.38 o 
 -15   1   1      241.04      207.15     28.45 o 
 -13   1   1      293.21      257.27     14.30 o 
 -11   1   1      311.19      300.96     19.38 o 
  -9   1   1     7732.86     8026.33     86.15 o 
  -7   1   1    16919.91    18826.79    176.80 o 
  -5   1   1    66013.67    68890.20    672.95 o 
  -3   1   1    64943.76    68365.71    770.99 o 
  -1   1   1      461.42      503.56      7.99 o 
   1   1   1    25132.31    25925.81    353.39 o 
   3   1   1    23252.07    24099.57    227.03 o 
   5   1   1     1605.63     1769.00     20.82 o 
   7   1   1     9290.22    10622.00    105.49 o 
   9   1   1      118.72      139.26      8.72 o 
  11   1   1        5.99        9.98      4.35 o 
  13   1   1       97.83      104.06     15.84 o 
  15   1   1      247.09      283.85     22.14 o 
  17   1   1        5.86       -7.12      9.53 o 
  19   1   1        2.84        2.86      8.43 o 
 -20   2   1        3.91       -9.38     16.15 o 
 -18   2   1      349.56      478.98     28.63 o 
 -16   2   1        9.78       14.61     11.69 o 
 -14   2   1      620.96      580.99     22.67 o 
 -12   2   1       81.79       82.90      9.64 o 
 -10   2   1     3125.78     3142.37     37.98 o 
  -8   2   1      245.05      178.30      8.93 o 
  -6   2   1     1484.81     1640.73     23.96 o 
  -4   2   1     6170.96     6575.75     55.48 o 
  -2   2   1     6049.00     6016.13     59.60 o 
   0   2   1    38450.39    37934.17    279.63 o 
   2   2   1      320.68      297.48     14.07 o 
   4   2   1     3593.31     3482.65     32.77 o 
   6   2   1     4157.51     4305.11     41.90 o 
   8   2   1      288.08      238.24      8.67 o 
  10   2   1      831.32      875.29     22.28 o 
  12   2   1      389.61      341.66     15.98 o 
  14   2   1      197.67      189.80     13.83 o 
  16   2   1       15.03       26.45     13.53 o 
  18   2   1       11.11       28.47     10.20 o 
  20   2   1        0.72       12.33     10.37 o 
 -19   3   1        2.94       39.68     18.61 o 
 -17   3   1       12.18       14.15     11.84 o 
 -15   3   1        3.52       43.37     13.69 o 
 -13   3   1        0.50        7.52      6.61 o 
 -11   3   1        6.12       10.87      2.88 o 
  -9   3   1     2689.63     2815.72     33.73 o 
  -7   3   1      904.75      966.39     15.45 o 
  -5   3   1       13.28       13.07      3.06 o 
  -3   3   1     2658.50     2645.61     22.34 o 
  -1   3   1    36202.22    37091.07    222.40 o 
   1   3   1      142.70      128.08      2.95 o 
   3   3   1      183.71      189.17      7.09 o 
   5   3   1     2480.77     2595.34     26.96 o 
   7   3   1     8488.67     9404.58     81.26 o 
   9   3   1       18.68       20.95      3.24 o 
  11   3   1      611.94      618.65     21.19 o 
  13   3   1      537.02      542.68     21.55 o 
  15   3   1        6.49       13.58      5.80 o 
  17   3   1        0.00        7.07     12.15 o 
  19   3   1       25.60       67.63     14.75 o 
 -20   4   1        1.23      -14.30     16.92 o 
 -16   4   1        0.13       13.80      6.07 o 
 -14   4   1      144.39      110.66     17.45 o 
 -12   4   1     4379.65     4362.67    104.88 o 
 -10   4   1      320.71      288.34      9.19 o 
  -8   4   1      179.97      179.98      6.48 o 
  -6   4   1     1457.09     1428.59     18.61 o 
  -4   4   1    15270.99    15088.58    115.09 o 
  -2   4   1     2460.54     2505.14     19.06 o 
   0   4   1     4518.60     4376.21     29.10 o 
   2   4   1     2139.76     2105.11     23.32 o 
   4   4   1     1886.22     1955.97     42.98 o 
   6   4   1     1844.36     1862.24     21.65 o 
   8   4   1     1077.04     1125.94     23.47 o 
  10   4   1       99.05      107.69     10.41 o 
  12   4   1      365.69      363.01     17.31 o 
  14   4   1      310.41      288.11     27.83 o 
  16   4   1      139.50      138.50     14.72 o 
  18   4   1       17.64       31.06     13.99 o 
 -17   5   1        2.39        8.62      8.92 o 
 -15   5   1       98.31      102.59     17.15 o 
 -13   5   1      209.25      230.79     16.22 o 
 -11   5   1      743.52      604.83     32.60 o 
  -9   5   1       71.07       76.95     17.97 o 
  -7   5   1      687.62      687.44     15.16 o 
  -5   5   1      886.07      855.12     11.42 o 
  -3   5   1      577.10      570.27      7.63 o 
  -1   5   1     5144.69     5220.39     47.64 o 
   1   5   1     6899.25     6840.11     45.75 o 
   3   5   1      234.96      206.92      8.28 o 
   5   5   1        2.60        2.93      2.10 o 
   7   5   1     1329.05     1442.74     29.71 o 
   9   5   1       11.33       10.47      4.16 o 
  11   5   1        0.27        5.00      3.70 o 
  13   5   1      142.11      190.67     14.08 o 
  15   5   1      418.87      376.38     26.22 o 
  17   5   1        0.10       14.30     10.76 o 
  19   5   1       61.21       93.65     21.84 o 
 -16   6   1        4.37        1.67     11.38 o 
 -14   6   1       36.06       39.73      8.09 o 
 -12   6   1      332.96      311.42     17.30 o 
 -10   6   1       78.07       89.35     15.07 o 
  -8   6   1      443.69      437.60     15.70 o 
  -6   6   1      440.93      436.28      7.85 o 
  -4   6   1     5878.43     6349.77     49.02 o 
  -2   6   1    28116.76    29185.63    204.11 o 
   0   6   1     7835.34     8187.32     47.67 o 
   2   6   1     4280.41     4579.02     32.09 o 
   4   6   1     1587.09     1767.78     24.51 o 
   6   6   1     1618.13     1628.74     31.13 o 
   8   6   1     2569.87     2468.44     49.21 o 
  10   6   1      244.27      262.12     14.08 o 
  12   6   1       16.40       25.00      7.11 o 
  14   6   1      229.09      226.17     15.00 o 
  16   6   1      163.65      169.77     16.37 o 
  18   6   1       56.61       41.52     14.30 o 
 -17   7   1      142.63      183.00     23.68 o 
 -15   7   1       56.89       86.85     11.84 o 
 -13   7   1      179.17      161.75     14.52 o 
 -11   7   1     1068.14      965.39     28.24 o 
  -9   7   1       62.42       52.90     11.23 o 
  -7   7   1      241.60      245.77     11.42 o 
  -5   7   1      137.92      154.00      4.57 o 
  -3   7   1    10119.28    10472.07     67.61 o 
   1   7   1     8725.25     9907.26     63.09 o 
   3   7   1     2887.94     3227.98     28.45 o 
   5   7   1      717.96      667.53     15.07 o 
   7   7   1      308.49      325.38     13.98 o 
   9   7   1      150.24      145.82     14.69 o 
  11   7   1      420.83      362.77     17.51 o 
  13   7   1     1142.55     1000.63     76.89 o 
  15   7   1       10.42       15.64      6.13 o 
  17   7   1       57.31       77.95     11.36 o 
  19   7   1       10.18       38.60     14.92 o 
 -18   8   1       53.10       74.43     16.61 o 
 -16   8   1        0.06       17.43      8.23 o 
 -14   8   1      227.67      210.61     14.62 o 
 -12   8   1      415.50      360.98     23.14 o 
 -10   8   1      557.02      509.85     19.62 o 
  -8   8   1     1267.44     1224.57     40.75 o 
  -6   8   1      656.57      753.96     11.10 o 
  -4   8   1     4525.98     4390.14     34.18 o 
  -2   8   1        1.88        5.85      1.91 o 
   0   8   1       66.20       91.61      3.02 o 
   2   8   1     2084.55     2289.43     19.79 o 
   4   8   1        1.01        0.72      2.03 o 
   6   8   1     3340.14     3314.47     52.82 o 
   8   8   1       28.80       32.64      6.37 o 
  10   8   1       34.22       44.80      7.39 o 
  12   8   1      554.70      536.77     26.22 o 
  14   8   1       12.59       23.37      7.38 o 
  16   8   1       73.77       88.87     20.53 o 
  18   8   1       33.09       39.00      8.61 o 
 -17   9   1        4.50        4.77      8.00 o 
 -15   9   1        5.65       24.73      7.92 o 
 -13   9   1      439.31      377.47     18.86 o 
 -11   9   1      183.45      170.78     12.12 o 
  -9   9   1      191.52      202.10     12.40 o 
  -7   9   1        0.07        7.79      3.06 o 
  -5   9   1     1502.95     1495.93     18.34 o 
  -3   9   1      997.09      911.36     13.20 o 
  -1   9   1      145.01       91.22      3.26 o 
   1   9   1     9981.47    11145.58     65.59 o 
   3   9   1       95.35       75.25      4.97 o 
   5   9   1     5232.24     5394.58     58.12 o 
   7   9   1      238.15      239.51     12.41 o 
   9   9   1        2.63       -1.39      4.42 o 
  11   9   1       52.13       67.78     10.00 o 
  13   9   1      162.24      138.53     14.53 o 
  15   9   1      140.56      176.31     16.79 o 
  17   9   1       10.91        7.08      6.23 o 
 -18  10   1      157.34      183.62     26.60 o 
 -16  10   1      193.83      246.21     23.38 o 
 -14  10   1       30.57       36.86      7.32 o 
 -12  10   1       16.69       23.70      6.50 o 
 -10  10   1       13.31        9.15      6.77 o 
  -8  10   1      240.52      245.22     25.22 o 
  -6  10   1     1016.34      952.92     17.66 o 
  -4  10   1     1073.58     1074.94     14.02 o 
  -2  10   1     2793.54     2956.61     32.41 o 
   0  10   1      234.20      212.92      4.92 o 
   2  10   1      625.85      637.73      8.80 o 
   4  10   1        0.68       12.61      1.90 o 
   6  10   1       73.14      101.53      8.31 o 
   8  10   1     1379.19     1231.35     31.04 o 
  10  10   1       71.33       83.97     11.35 o 
  12  10   1      160.49      186.85     15.98 o 
  14  10   1        0.16        5.44      5.72 o 
  16  10   1       24.93       39.93      9.22 o 
  18  10   1       40.51       59.39     11.10 o 
 -17  11   1      112.57      130.82     38.60 o 
 -15  11   1       46.74       54.29     12.92 o 
 -13  11   1       78.27       93.80     11.97 o 
 -11  11   1      381.16      354.21     17.51 o 
  -9  11   1       68.54       63.86      9.14 o 
  -7  11   1        3.66        5.11      3.18 o 
  -5  11   1      690.06      677.71     15.67 o 
  -3  11   1      475.39      355.69      7.92 o 
  -1  11   1     1622.33     1737.44     16.42 o 
   1  11   1       75.27       81.90      3.99 o 
   3  11   1      310.47      348.38      7.63 o 
   5  11   1      143.57      159.13      8.45 o 
   7  11   1      116.25      125.79     11.60 o 
   9  11   1      458.24      413.17     18.65 o 
  11  11   1        1.77        2.04      4.00 o 
  13  11   1      152.40      176.68     16.46 o 
  15  11   1       11.51       25.24      6.32 o 
  17  11   1        8.91        8.33     11.61 o 
 -16  12   1       53.31       72.19     15.22 o 
 -14  12   1       60.47       86.74     15.11 o 
 -12  12   1      269.10      255.06     15.06 o 
 -10  12   1       58.96       55.32      9.07 o 
  -8  12   1     2906.82     2606.41     70.69 o 
  -6  12   1       82.92       88.70      7.04 o 
  -4  12   1       51.48       61.99      5.46 o 
  -2  12   1        6.05       14.09      2.42 o 
   0  12   1       83.46      127.49      4.23 o 
   2  12   1       57.59      100.03      4.34 o 
   4  12   1      215.40      242.75      8.73 o 
   6  12   1      150.23      149.03     10.06 o 
   8  12   1      142.26      168.97     13.97 o 
  10  12   1       71.51       76.24     10.63 o 
  12  12   1       24.57       33.49      7.92 o 
  14  12   1      199.44      220.20     16.87 o 
  16  12   1        0.26        4.58      6.02 o 
 -17  13   1       51.93       56.93     11.09 o 
 -15  13   1       17.46       36.65      9.20 o 
 -13  13   1       45.57       47.45      7.78 o 
 -11  13   1      305.91      269.35     13.76 o 
  -9  13   1      441.89      390.47     15.41 o 
  -7  13   1     1092.00     1021.11     20.64 o 
  -5  13   1        0.19        2.10      3.06 o 
  -3  13   1       74.49       72.54      6.03 o 
  -1  13   1     1585.14     1507.72     18.44 o 
   1  13   1        2.67        2.53      1.53 o 
   3  13   1      898.93      859.13     29.10 o 
   5  13   1       15.83        7.46      3.31 o 
   7  13   1      663.32      629.02     18.86 o 
   9  13   1      388.18      380.97     18.52 o 
  11  13   1      136.59      128.97     23.45 o 
  13  13   1        1.90        3.18      5.02 o 
  15  13   1       62.18      103.63     17.99 o 
 -16  14   1        0.37       20.07      7.76 o 
 -14  14   1      152.20      161.63     17.82 o 
 -12  14   1        4.67       24.59      6.13 o 
 -10  14   1        6.65       20.20      7.34 o 
  -8  14   1       75.50       85.47      8.49 o 
  -6  14   1       56.01       49.77      6.36 o 
  -4  14   1       62.49       66.57      6.94 o 
  -2  14   1      108.34      114.80      5.69 o 
   0  14   1      176.83      173.88      9.65 o 
   2  14   1       57.15       65.19      6.01 o 
   4  14   1       67.95       71.72      7.32 o 
   6  14   1      437.76      355.89     12.23 o 
   8  14   1      231.02      219.35     11.78 o 
  10  14   1     1215.29     1062.36     34.75 o 
  12  14   1       41.75       43.91      8.82 o 
  14  14   1      313.05      276.30     17.66 o 
  16  14   1       50.27       60.00     15.99 o 
 -15  15   1       66.79       91.28     25.76 o 
 -13  15   1        3.66       24.36     12.38 o 
 -11  15   1      223.33      227.40     14.04 o 
  -9  15   1      917.39      856.21     20.96 o 
  -7  15   1        7.05        7.25      4.41 o 
  -5  15   1      752.69      718.69     16.98 o 
  -3  15   1      889.04      739.58     16.41 o 
  -1  15   1       35.17       39.73      4.17 o 
   1  15   1      233.12      211.19     10.11 o 
   3  15   1      450.71      426.78     12.55 o 
   5  15   1       24.19       24.78      4.84 o 
   7  15   1        1.10        7.74      4.03 o 
   9  15   1      126.51      130.53     11.83 o 
  11  15   1        9.75        9.03      4.90 o 
  13  15   1       37.21       51.43      7.77 o 
  15  15   1        2.22        8.76      5.36 o 
 -14  16   1      106.94      112.05     15.21 o 
 -12  16   1      164.33      184.74     19.38 o 
 -10  16   1      203.92      246.18     13.32 o 
  -8  16   1      941.15      939.73     21.82 o 
  -6  16   1       29.90       25.84      5.48 o 
  -4  16   1     2867.26     2634.80     34.84 o 
  -2  16   1       86.83       97.00      8.80 o 
   0  16   1      706.08      630.07     14.39 o 
   2  16   1     1633.72     1420.72     27.64 o 
   4  16   1       61.12       46.14      5.89 o 
   6  16   1      335.98      324.17     12.09 o 
   8  16   1        5.09       12.36      4.66 o 
  10  16   1        7.44       18.77      5.63 o 
  12  16   1        9.24        5.30      6.91 o 
  14  16   1        2.67       13.01      6.04 o 
 -13  17   1        4.49       19.06      8.21 o 
 -11  17   1      157.51      150.23     13.01 o 
  -9  17   1        5.67       12.71      4.78 o 
  -7  17   1      204.87      200.23     11.92 o 
  -5  17   1       62.09       56.16      6.81 o 
  -3  17   1     1322.57     1128.86     26.55 o 
  -1  17   1        4.97       10.68      4.13 o 
   1  17   1      103.75       90.91      8.73 o 
   3  17   1      107.80      123.56     11.36 o 
   5  17   1      113.27      109.46     10.56 o 
   7  17   1       33.15       32.48      5.43 o 
   9  17   1        8.15       20.13      5.95 o 
  11  17   1       13.67       21.42      5.88 o 
  13  17   1        1.58        1.26      5.83 o 
 -12  18   1       48.20       63.06     13.92 o 
 -10  18   1       40.18       78.58      9.50 o 
  -8  18   1       38.38       45.06      6.49 o 
  -6  18   1      490.41      466.71     14.83 o 
  -4  18   1       76.28       74.63      8.57 o 
  -2  18   1       79.35       76.53      8.40 o 
   0  18   1      107.28      144.74     18.53 o 
   2  18   1      129.41      141.77     10.90 o 
   4  18   1      319.98      302.24     13.54 o 
   6  18   1       22.23       32.95      7.98 o 
   8  18   1      151.48      164.34     11.67 o 
  10  18   1        8.63        8.60      5.03 o 
  12  18   1        6.63       20.32      6.31 o 
 -11  19   1       21.98       21.61      8.51 o 
  -9  19   1       14.94       40.49      9.92 o 
  -7  19   1        3.56       17.13      9.08 o 
  -5  19   1       81.31      109.96     10.68 o 
  -3  19   1       13.38       17.98      4.88 o 
  -1  19   1       16.05       19.07      5.82 o 
   1  19   1      115.84       94.14     11.90 o 
   3  19   1        0.09        5.73      3.97 o 
   5  19   1      135.11      135.75     17.52 o 
   7  19   1       31.55       36.85      6.62 o 
   9  19   1       45.06       58.48     10.33 o 
  11  19   1        0.77       11.56      5.59 o 
 -10  20   1        6.92       17.15      7.77 o 
  -8  20   1      260.27      282.47     15.42 o 
  -6  20   1      167.84      137.22     12.02 o 
  -4  20   1       35.04       39.33      6.34 o 
  -2  20   1       10.83       27.46      6.66 o 
   0  20   1        4.88       10.71      4.88 o 
   2  20   1       19.43       23.36      7.16 o 
   4  20   1        1.49        5.26      4.14 o 
   6  20   1       28.15       42.02      7.11 o 
   8  20   1       52.44       76.58      9.54 o 
  10  20   1        0.00       15.51      6.50 o 
  -9  21   1       40.10       69.99     12.86 o 
  -7  21   1        0.12       13.58      6.43 o 
  -5  21   1        7.33       22.48      5.47 o 
  -3  21   1       18.95       20.49      6.76 o 
  -1  21   1        0.86       13.60      5.77 o 
   1  21   1       26.69       43.64      7.88 o 
   3  21   1       51.03      117.91     14.08 o 
   5  21   1        5.42       23.83      5.52 o 
   7  21   1       63.92       94.47     10.76 o 
   9  21   1       26.24       36.76      8.21 o 
  -8  22   1        6.68        9.51      6.21 o 
  -6  22   1       61.44       94.25     15.40 o 
  -4  22   1        9.60        9.53     10.23 o 
  -2  22   1        0.28       16.15     17.76 o 
   0  22   1       18.62       51.74      8.41 o 
   2  22   1       49.09       77.49     11.36 o 
   4  22   1       11.14       31.42      7.88 o 
   6  22   1        1.69       12.27      5.51 o 
   8  22   1        7.33       20.80      6.05 o 
  -7  23   1        0.94        9.07      8.92 o 
  -5  23   1       53.90       62.39     23.30 o 
  -3  23   1        1.86       26.84     11.61 o 
  -1  23   1       47.55       88.65     11.61 o 
   1  23   1        0.58       17.12      7.01 o 
   3  23   1       12.01       38.98      8.10 o 
   5  23   1        0.78       16.76      6.72 o 
  -4  24   1        1.15       25.22      9.69 o 
  -2  24   1       31.08       27.67      8.59 o 
   0  24   1        3.75       37.67     12.38 o 
   2  24   1       15.38       50.22     10.44 o 
 -16   0   2      568.44      491.34     37.22 o 
 -14   0   2       16.29       27.26      6.09 o 
 -12   0   2     7942.71     7346.83    121.49 o 
 -10   0   2      609.08      579.45     22.61 o 
  -8   0   2    68391.35    70019.07    879.02 o 
  -6   0   2       48.75       33.52      6.77 o 
  -4   0   2   132038.25   128909.65   1726.06 o 
  -2   0   2    24215.64    24783.34    233.91 o 
   0   0   2        6.61       -4.58      4.58 o 
   2   0   2     9856.99    10906.29    144.25 o 
   4   0   2     5191.21     5184.48     75.82 o 
   6   0   2    23187.40    24892.23    322.33 o 
   8   0   2      112.21      156.24     10.00 o 
  10   0   2      135.81      139.33     10.30 o 
  12   0   2        0.34        2.27      3.26 o 
  14   0   2       79.87      102.42     21.22 o 
  16   0   2       27.30       60.59     16.76 o 
  18   0   2       51.65       63.82     19.22 o 
  20   0   2        0.54       29.22     16.61 o 
 -17   1   2       59.48       91.92     27.22 o 
 -15   1   2      244.43      240.98     24.61 o 
 -13   1   2        4.45        1.50      7.93 o 
 -11   1   2       14.97       13.89      3.34 o 
  -9   1   2      504.16      462.52     13.81 o 
  -7   1   2     2020.11     2178.03     31.27 o 
  -5   1   2     3681.28     4300.60     48.53 o 
  -3   1   2    34347.94    34427.89    254.36 o 
  -1   1   2     2473.30     2592.24     27.23 o 
   1   1   2     4660.79     4410.00     37.75 o 
   3   1   2     3487.08     3503.39     32.63 o 
   5   1   2     1667.21     1780.68     21.37 o 
   7   1   2     3646.86     3993.99     47.03 o 
   9   1   2      587.41      661.31     14.41 o 
  11   1   2       22.20       24.06      3.76 o 
  13   1   2        2.14       13.58      9.23 o 
  15   1   2       93.36       98.73     17.99 o 
  17   1   2        1.13        1.62      7.92 o 
  19   1   2      202.18      251.76     26.20 o 
 -18   2   2       12.93       31.37     14.46 o 
 -16   2   2      534.75      478.42     34.91 o 
 -14   2   2      154.35      154.55     22.76 o 
 -12   2   2     3457.93     3402.09     42.99 o 
 -10   2   2      728.09      737.27     16.02 o 
  -8   2   2     1945.57     1910.59     25.67 o 
  -6   2   2     3115.46     3531.25     36.20 o 
  -4   2   2     5083.55     5643.56     59.98 o 
  -2   2   2      758.62      745.68     14.32 o 
   0   2   2    11401.45    11611.20     70.16 o 
   2   2   2    12374.67    13269.24    103.80 o 
   4   2   2      751.05      788.24     11.67 o 
   6   2   2      186.19      178.57      5.88 o 
   8   2   2      441.55      491.33     11.33 o 
  10   2   2      118.38      127.26      6.58 o 
  12   2   2      176.28      187.70     22.38 o 
  14   2   2       43.94       50.93     10.23 o 
  16   2   2        8.31       18.68      8.77 o 
  18   2   2        0.01       27.65      9.53 o 
 -19   3   2      115.41       76.89     21.53 o 
 -15   3   2       18.12       11.98      7.46 o 
 -13   3   2      357.47      446.35     37.22 o 
 -11   3   2      146.16      125.04      7.28 o 
  -9   3   2      221.58      186.67      7.39 o 
  -7   3   2     1298.91     1446.54     20.36 o 
  -5   3   2    12126.97    12872.00    111.70 o 
  -3   3   2    19194.62    19300.89    145.41 o 
  -1   3   2     2983.01     3165.03     22.22 o 
   1   3   2    22643.82    22950.42    189.48 o 
   3   3   2       57.26       57.38      2.79 o 
   5   3   2      506.44      518.06     13.17 o 
   7   3   2     1001.07     1016.07     16.09 o 
   9   3   2     2593.89     2602.15     32.35 o 
  11   3   2       34.47       28.43      6.13 o 
  13   3   2      832.97      861.01     27.42 o 
  15   3   2      105.97       95.74     14.07 o 
  17   3   2       10.86       25.99     15.22 o 
  19   3   2      164.46      162.86     25.84 o 
 -16   4   2        5.82       11.70      9.53 o 
 -14   4   2       10.77        8.76      7.46 o 
 -12   4   2      926.85      916.64     26.90 o 
 -10   4   2      385.46      364.77     10.58 o 
  -8   4   2      628.86      585.65     12.54 o 
  -6   4   2        7.16        8.81      1.94 o 
  -4   4   2     2536.83     2905.08     23.43 o 
  -2   4   2      294.66      277.58      4.70 o 
   0   4   2     1019.63     1067.06     10.19 o 
   2   4   2       49.24       62.47      2.50 o 
   4   4   2     4443.80     4479.01     55.61 o 
   6   4   2     5017.57     5535.18     51.52 o 
   8   4   2     1527.28     1591.98     21.84 o 
  10   4   2        9.94       15.13      4.97 o 
  12   4   2     1059.44      932.30     28.43 o 
  14   4   2       48.40       47.55      9.84 o 
  16   4   2       23.19       52.29     15.38 o 
  18   4   2        2.02       45.67     14.61 o 
 -17   5   2        0.07       14.46      8.00 o 
 -15   5   2      105.13      113.30     14.61 o 
 -13   5   2       99.04       99.19     17.38 o 
 -11   5   2     2185.85     1935.98     90.73 o 
  -9   5   2      125.16      133.62     10.29 o 
  -7   5   2        0.05       14.62      3.81 o 
  -5   5   2      183.32      220.72      5.27 o 
  -3   5   2      681.59      708.73     13.67 o 
  -1   5   2     5685.95     5866.36     39.14 o 
   1   5   2     1899.83     1872.31     22.54 o 
   3   5   2       76.28       65.59      5.76 o 
   5   5   2      651.71      650.84     17.47 o 
   7   5   2      530.56      555.42     25.94 o 
   9   5   2      319.06      300.74     24.76 o 
  11   5   2     1355.63     1223.33     73.74 o 
  13   5   2       23.04       23.97      6.36 o 
  15   5   2      154.94      137.50     14.58 o 
  17   5   2       14.76       51.67     15.69 o 
  19   5   2       10.67       31.37     13.53 o 
 -18   6   2       44.67       64.28     14.92 o 
 -16   6   2        0.96        3.84      6.00 o 
 -14   6   2       29.57       15.95      9.84 o 
 -12   6   2      177.95      161.26     34.82 o 
 -10   6   2      406.95      375.73     16.01 o 
  -8   6   2      418.05      373.53      9.33 o 
  -6   6   2      208.10      223.19      5.63 o 
  -4   6   2     1458.12     1471.44     15.20 o 
  -2   6   2     4924.28     5128.25     36.04 o 
   0   6   2      845.97      803.41      9.43 o 
   2   6   2      780.21      799.09     12.44 o 
   4   6   2     1420.32     1397.40     26.48 o 
   6   6   2     2060.61     2114.39     61.36 o 
   8   6   2      142.02      138.56     17.38 o 
  10   6   2      223.84      218.55     24.84 o 
  12   6   2       79.57       86.43     10.97 o 
  14   6   2      301.44      247.41     16.57 o 
  16   6   2        0.74       11.81     11.46 o 
  18   6   2       26.40        9.53     11.38 o 
 -17   7   2       17.52       35.06     11.23 o 
 -15   7   2       24.82       45.67     12.61 o 
 -13   7   2      112.80      132.42     13.34 o 
 -11   7   2      128.03      143.68     21.84 o 
  -9   7   2      879.43      918.12     39.98 o 
  -7   7   2      208.78      203.06      6.91 o 
  -5   7   2     1193.65     1238.27     14.56 o 
  -3   7   2     1623.38     1579.08     16.34 o 
  -1   7   2      963.22      985.67      9.79 o 
   1   7   2     2327.34     2490.92     20.80 o 
   3   7   2       87.37       88.24      3.52 o 
   5   7   2      418.56      462.89     42.29 o 
   7   7   2     1751.19     1667.16     54.05 o 
   9   7   2      224.27      238.56     21.30 o 
  11   7   2      297.23      307.70     16.18 o 
  13   7   2      365.73      338.28     18.17 o 
  15   7   2        5.53       18.17      7.30 o 
  17   7   2       70.55       73.18     11.68 o 
  19   7   2       19.83       58.75     15.99 o 
 -18   8   2      320.18      276.61     22.38 o 
 -16   8   2      173.63      180.69     23.84 o 
 -14   8   2      389.87      351.70     18.54 o 
 -12   8   2      158.09      115.44     18.84 o 
 -10   8   2      122.97      124.98     19.07 o 
  -8   8   2       12.82       10.72      4.63 o 
  -6   8   2      561.93      610.97     10.07 o 
  -4   8   2       38.37       30.30      2.64 o 
  -2   8   2      609.07      692.17      9.84 o 
   0   8   2      991.83     1044.51     16.96 o 
   2   8   2     3335.74     3447.68     28.14 o 
   4   8   2     1911.71     1945.53     28.11 o 
   6   8   2     6600.31     6569.49    193.46 o 
   8   8   2     2883.06     2770.32     49.10 o 
  10   8   2      100.54      112.94     13.76 o 
  12   8   2       19.45       23.07      8.77 o 
  14   8   2       15.37       24.59      7.46 o 
  16   8   2        3.30       24.67     13.99 o 
  18   8   2        5.84       19.81      6.46 o 
 -17   9   2       77.34       99.25     13.72 o 
 -15   9   2        4.80       19.84      8.77 o 
 -13   9   2       55.49       57.59      9.26 o 
 -11   9   2     1186.68     1081.71     41.98 o 
  -9   9   2     1103.94      984.14     29.96 o 
  -7   9   2      969.89      868.92     16.67 o 
  -5   9   2     1140.34      983.72     13.38 o 
  -3   9   2     1207.68     1080.70     13.55 o 
  -1   9   2     4168.10     4171.10     35.60 o 
   1   9   2      198.97      230.49      5.54 o 
   3   9   2      755.88      680.21     11.08 o 
   5   9   2      266.93      244.69      9.99 o 
   7   9   2       82.56       82.28      9.59 o 
   9   9   2      483.66      473.02     22.22 o 
  11   9   2       58.13       84.43     11.03 o 
  13   9   2       60.00       64.68     12.84 o 
  15   9   2       70.45       60.77     10.33 o 
  17   9   2       42.11       67.21     10.16 o 
 -18  10   2       76.04       86.20     12.89 o 
 -16  10   2        8.84       25.33      7.92 o 
 -14  10   2        0.00        6.22      4.91 o 
 -12  10   2       98.38       81.84     10.99 o 
 -10  10   2        4.06       10.40      4.80 o 
  -8  10   2     2044.50     1922.79     27.80 o 
  -6  10   2        0.57        4.22      2.55 o 
  -4  10   2     5672.19     6204.20     46.65 o 
  -2  10   2       70.13      113.37      3.33 o 
   0  10   2     1773.48     1846.51     16.77 o 
   2  10   2     2456.66     2830.27     26.66 o 
   4  10   2       23.14        9.56      2.98 o 
   6  10   2      493.24      462.44     17.53 o 
   8  10   2       12.69       22.96      6.28 o 
  10  10   2      592.44      540.88     21.93 o 
  12  10   2      210.46      209.14     14.34 o 
  14  10   2        0.73        5.67      5.43 o 
  16  10   2       96.94      110.11     25.53 o 
  18  10   2        1.31       -5.48      6.46 o 
 -17  11   2       29.37       32.33      8.48 o 
 -15  11   2        0.20       -1.35      4.61 o 
 -13  11   2       17.86       35.84     11.69 o 
 -11  11   2      194.26      172.01     11.43 o 
  -9  11   2     1170.28     1125.70     37.06 o 
  -7  11   2       55.71       41.61      5.95 o 
  -5  11   2     1761.38     1651.37     23.31 o 
  -3  11   2     3093.68     2951.25     27.36 o 
  -1  11   2     3323.73     3272.21     29.33 o 
   1  11   2       52.76       51.48      3.23 o 
   3  11   2      137.14      169.83      5.85 o 
   5  11   2      349.31      346.95     12.43 o 
   7  11   2        2.67       -1.88      8.15 o 
   9  11   2     1252.24     1221.33     32.99 o 
  11  11   2      136.10      114.70     13.06 o 
  13  11   2      144.29      162.52     16.05 o 
  15  11   2        7.07       15.87      6.65 o 
  17  11   2        9.80       36.21      7.86 o 
 -16  12   2       85.80      119.82     16.32 o 
 -14  12   2       42.06       51.02     10.20 o 
 -12  12   2       27.80       37.04      6.84 o 
 -10  12   2      188.73      154.57     10.77 o 
  -8  12   2      763.52      777.71     26.13 o 
  -6  12   2      592.04      534.95     15.47 o 
  -4  12   2      897.46      813.72     18.06 o 
  -2  12   2      424.24      425.02      9.10 o 
   0  12   2       11.97       23.20      2.38 o 
   2  12   2      964.99      938.47     12.09 o 
   4  12   2       18.72       35.91      6.32 o 
   6  12   2      144.71      156.40     10.08 o 
   8  12   2       28.68       39.10      7.88 o 
  10  12   2       85.48       75.20     11.69 o 
  12  12   2      158.03      151.36     18.45 o 
  14  12   2       19.03       32.18      7.13 o 
  16  12   2       92.76      101.97     26.76 o 
 -17  13   2       66.28       95.48     14.82 o 
 -15  13   2       14.91       26.25      8.47 o 
 -13  13   2       76.90       83.67     12.47 o 
 -11  13   2      262.14      245.51     13.23 o 
  -9  13   2       54.54       84.70      8.16 o 
  -7  13   2      165.00      169.67      9.54 o 
  -5  13   2      411.07      360.55     11.76 o 
  -3  13   2       62.72       93.60      5.40 o 
  -1  13   2      248.88      252.47      8.13 o 
   1  13   2        4.36        3.44      1.65 o 
   3  13   2       16.78       29.87      4.40 o 
   5  13   2      615.17      568.58     16.89 o 
   7  13   2       33.53       41.84      7.94 o 
   9  13   2      594.54      576.04     22.84 o 
  11  13   2      195.19      209.07     15.87 o 
  13  13   2       67.34       83.56     12.01 o 
  15  13   2      304.30      272.64     19.22 o 
 -16  14   2       42.09       60.13     11.97 o 
 -14  14   2       82.19       86.85     13.62 o 
 -12  14   2      216.08      213.78     19.46 o 
 -10  14   2      341.87      309.36     14.27 o 
  -8  14   2     1844.34     1648.47     28.04 o 
  -6  14   2      128.79      152.75      9.15 o 
  -4  14   2     5082.23     4620.91     47.55 o 
  -2  14   2      496.43      475.29     10.41 o 
   0  14   2        0.83        5.16      2.10 o 
   2  14   2        5.09        4.61      2.82 o 
   4  14   2     3976.26     3572.14     47.29 o 
   6  14   2        1.39        3.48      4.54 o 
   8  14   2      327.04      308.49     16.79 o 
  10  14   2       35.75       55.60      9.61 o 
  12  14   2       64.09       92.85     14.30 o 
  14  14   2       24.05       25.23      7.15 o 
  16  14   2        6.60       25.60      7.72 o 
 -15  15   2      145.37      146.87     17.85 o 
 -13  15   2        5.79       11.19      6.58 o 
 -11  15   2      298.05      275.81     18.32 o 
  -9  15   2       17.82       31.06      6.81 o 
  -7  15   2       70.21       78.01      8.05 o 
  -5  15   2     1038.86      971.14     19.84 o 
  -3  15   2     1922.99     1695.79     25.66 o 
  -1  15   2     1568.41     1430.39     19.34 o 
   1  15   2      219.73      185.25     11.01 o 
   3  15   2     1381.89     1247.79     25.86 o 
   5  15   2        0.39        2.62      3.42 o 
   7  15   2      128.25      136.62      9.75 o 
   9  15   2       15.17       16.35      6.43 o 
  11  15   2      158.28      185.29     17.18 o 
  13  15   2        0.01        9.97      5.21 o 
  15  15   2      163.72      161.07     17.07 o 
 -14  16   2       29.10       24.30      9.12 o 
 -12  16   2        7.74        5.00      7.48 o 
 -10  16   2       20.29       33.08      6.89 o 
  -8  16   2      350.79      331.19     13.11 o 
  -6  16   2      253.03      260.09     10.92 o 
  -4  16   2       18.58       19.95      4.91 o 
  -2  16   2        6.55       -2.65      4.53 o 
   0  16   2       37.90       50.37      6.80 o 
   2  16   2        1.43        5.26      4.70 o 
   4  16   2      103.48      102.77      9.65 o 
   6  16   2        1.56        8.34      3.59 o 
   8  16   2       56.38       66.03     10.74 o 
  10  16   2        2.25        7.12      5.12 o 
  12  16   2       24.00       24.11      7.59 o 
  14  16   2       32.54       31.84      7.28 o 
 -13  17   2        2.06       19.70      8.47 o 
 -11  17   2       23.48       33.97      8.47 o 
  -9  17   2      261.84      276.85     12.40 o 
  -7  17   2      459.32      429.26     14.46 o 
  -5  17   2      660.51      543.08     15.47 o 
  -3  17   2        3.98       16.10      4.14 o 
  -1  17   2      508.16      389.67     14.75 o 
   1  17   2      149.38      121.30      9.74 o 
   3  17   2      180.22      156.69     11.51 o 
   5  17   2       14.88       25.14      5.72 o 
   7  17   2       78.36       80.57      8.06 o 
   9  17   2        4.23        9.51      5.87 o 
  11  17   2      157.50      154.40     13.37 o 
  13  17   2        8.10       24.67      8.58 o 
 -12  18   2       25.87       57.80     17.38 o 
 -10  18   2      178.27      179.03     15.31 o 
  -8  18   2      129.79      116.73      9.85 o 
  -6  18   2       88.64       77.05      7.66 o 
  -4  18   2      564.62      485.44     16.97 o 
  -2  18   2      308.89      267.86     12.06 o 
   0  18   2        8.64        3.46      5.55 o 
   2  18   2      188.87      183.96     10.90 o 
   4  18   2      572.51      454.85     25.64 o 
   6  18   2       54.42       44.40      7.13 o 
   8  18   2        3.92       12.62      5.70 o 
  10  18   2        0.00        6.98      4.70 o 
  12  18   2        6.35       29.99      6.72 o 
 -11  19   2       10.81       20.19      7.23 o 
  -9  19   2       14.77       26.50      6.91 o 
  -7  19   2        2.03       14.36      4.61 o 
  -5  19   2       24.30       43.44      7.07 o 
  -3  19   2       70.36       77.39      8.49 o 
  -1  19   2        0.28        0.55     10.07 o 
   1  19   2       28.72       57.11      9.29 o 
   3  19   2       66.48       86.69     12.44 o 
   5  19   2       31.21       27.76      6.15 o 
   7  19   2        3.93       13.63      4.96 o 
   9  19   2       15.36       38.36      9.69 o 
  11  19   2        3.28       11.03      5.77 o 
 -10  20   2        8.86       37.30      7.63 o 
  -8  20   2        1.20        8.06      6.92 o 
  -6  20   2        6.44       12.74      6.17 o 
  -4  20   2        1.50        8.13      4.20 o 
  -2  20   2       16.14       27.33      6.90 o 
   0  20   2       20.21       31.66      7.01 o 
   2  20   2        0.22       20.69      6.13 o 
   4  20   2      102.24      113.32     10.87 o 
   6  20   2       24.81       40.75      8.63 o 
   8  20   2       53.18       92.04     14.61 o 
  10  20   2        2.09       -4.37     11.92 o 
  -9  21   2       37.07       54.96     11.53 o 
  -7  21   2      347.61      335.78     24.30 o 
  -5  21   2       98.87       80.24      9.63 o 
  -3  21   2       61.12       71.71     10.57 o 
  -1  21   2       61.07       57.75      9.84 o 
   1  21   2        1.77       32.35      7.07 o 
   3  21   2        2.45       15.33      6.44 o 
   5  21   2       14.81       30.36      6.54 o 
   7  21   2        4.83        4.51      8.14 o 
   9  21   2        7.46       18.60      8.53 o 
  -8  22   2        1.74       10.34      7.08 o 
  -6  22   2       20.05       46.28      7.45 o 
  -4  22   2        0.09       18.48      6.81 o 
  -2  22   2       12.66       36.32      7.23 o 
   0  22   2        0.14       31.14      7.34 o 
   2  22   2        3.33        3.07      5.56 o 
   4  22   2        1.41       17.07      6.89 o 
   6  22   2        3.78       14.01      5.36 o 
   8  22   2        2.36       18.54      7.09 o 
  -5  23   2       50.69       78.65     11.93 o 
  -3  23   2        0.33       25.47     15.61 o 
  -1  23   2        3.38        5.09      5.59 o 
   1  23   2        1.95        7.50      6.06 o 
   3  23   2        4.33       12.50      9.92 o 
   5  23   2       50.65       85.47     13.27 o 
  -2  24   2       21.57       68.53      9.85 o 
   0  24   2        0.42        3.27      6.44 o 
   2  24   2       27.18       69.53     30.45 o 
 -15   1   3      465.10      420.16     18.92 o 
 -13   1   3    10181.11     9759.30    120.41 o 
 -11   1   3      750.09      703.48     19.01 o 
  -9   1   3    11528.52    11790.19    121.67 o 
  -7   1   3       31.09       36.52      7.61 o 
  -5   1   3     7460.42     8089.88     59.77 o 
  -3   1   3       79.79       89.20      3.23 o 
  -1   1   3     4622.83     4713.94     31.10 o 
   1   1   3    51476.72    52247.16    413.54 o 
   3   1   3     1473.32     1437.52     17.81 o 
   5   1   3        4.60        8.43      2.17 o 
   7   1   3       64.90       77.58      7.81 o 
   9   1   3      599.17      672.08     14.70 o 
  11   1   3      580.13      604.71     15.06 o 
  13   1   3      336.40      277.07     14.76 o 
  15   1   3       47.16       56.46     20.68 o 
  17   1   3      211.20      167.14     21.63 o 
  19   1   3      205.43      249.67     27.28 o 
 -20   2   3       49.69       39.06     10.61 o 
 -14   2   3       14.00       26.74      9.23 o 
 -12   2   3     7401.12     7340.75     74.54 o 
 -10   2   3     2658.61     2675.99     34.78 o 
  -8   2   3      197.65      242.45      8.32 o 
  -6   2   3      184.47      168.65      7.06 o 
  -4   2   3     8977.32     9338.85     54.45 o 
  -2   2   3      929.75      952.29      9.31 o 
   0   2   3    27744.38    27944.21    232.75 o 
   2   2   3     1734.71     1939.38     24.71 o 
   4   2   3     1746.93     1779.98     21.47 o 
   6   2   3     2664.89     2772.65     31.16 o 
   8   2   3       32.45       45.02      4.28 o 
  10   2   3       31.01       30.34      6.97 o 
  12   2   3     1034.66      864.42     44.83 o 
  14   2   3        0.15        3.43      4.20 o 
  16   2   3      673.09      588.79     31.63 o 
  18   2   3       39.37       56.22     12.74 o 
 -15   3   3       71.84       87.81     14.76 o 
 -13   3   3       21.62       21.33     22.22 o 
 -11   3   3      861.69      877.77     18.34 o 
  -9   3   3      366.89      299.84      9.51 o 
  -7   3   3     3535.53     3921.40     36.37 o 
  -5   3   3      429.30      424.00      6.40 o 
  -3   3   3     3823.41     3992.42     33.20 o 
  -1   3   3     3162.95     3150.51     22.88 o 
   1   3   3    29383.41    29815.85    387.00 o 
   3   3   3       96.49      126.35      4.53 o 
   5   3   3      703.83      700.60     12.21 o 
   7   3   3        0.17        1.58      1.53 o 
   9   3   3       41.47       56.25      8.31 o 
  11   3   3      126.66      116.91     11.27 o 
  13   3   3     1189.84     1146.79     32.50 o 
  15   3   3       49.98       82.27     18.61 o 
  17   3   3       93.32       95.87     14.78 o 
  19   3   3       92.03      120.84     18.16 o 
 -14   4   3       54.14       59.37     13.84 o 
 -12   4   3     1552.14     1341.64     32.75 o 
 -10   4   3     1822.29     1721.56     26.00 o 
  -8   4   3     2360.85     2257.83     28.86 o 
  -6   4   3      721.22      762.68     12.23 o 
  -4   4   3      787.43      862.83      8.87 o 
  -2   4   3    10756.81    10983.79     68.46 o 
   0   4   3     8582.46     8665.52     80.35 o 
   2   4   3     2401.12     2554.69     26.97 o 
   4   4   3     1279.55     1271.09     36.37 o 
   6   4   3      303.99      284.36      7.76 o 
   8   4   3        1.54        3.26      1.71 o 
  10   4   3      924.60      831.15     46.52 o 
  12   4   3     1616.48     1603.10     38.79 o 
  14   4   3       59.15       58.18      9.47 o 
  16   4   3       17.86       31.53     13.69 o 
  18   4   3       30.68       34.75     12.61 o 
 -19   5   3        0.73        4.46      7.54 o 
 -17   5   3       47.28       58.13     13.38 o 
 -13   5   3      771.31      657.01     23.61 o 
 -11   5   3       29.32       36.16      7.30 o 
  -9   5   3       72.90       53.68      4.88 o 
  -7   5   3        5.14       10.19      3.79 o 
  -5   5   3     3753.84     3934.53     27.47 o 
  -3   5   3     5800.42     5979.63     41.27 o 
  -1   5   3      168.09      176.56      4.08 o 
   1   5   3     1774.61     1660.41     15.33 o 
   3   5   3      512.77      533.76      9.84 o 
   5   5   3      732.48      782.69     24.16 o 
   7   5   3      128.66      139.91      5.49 o 
   9   5   3       49.91       63.13     18.61 o 
  11   5   3      461.62      444.69     21.22 o 
  13   5   3       28.58       63.05      9.96 o 
  15   5   3      158.11      143.08     14.79 o 
  17   5   3      111.41      115.95     21.68 o 
  19   5   3       97.36      137.94     25.37 o 
 -18   6   3        8.42       21.81      7.46 o 
 -16   6   3      100.33       84.19     11.10 o 
 -14   6   3       42.03       70.74     14.61 o 
 -12   6   3     1154.60     1060.96     29.40 o 
 -10   6   3      234.87      200.26     15.00 o 
  -8   6   3     1290.54     1280.77     31.16 o 
  -6   6   3     4596.39     4770.24     37.54 o 
  -4   6   3     3458.65     3660.44     29.09 o 
  -2   6   3       80.09       89.16      3.21 o 
   0   6   3     8400.13     9137.44     59.09 o 
   2   6   3      719.91      724.83     15.80 o 
   4   6   3       16.81       19.94      2.55 o 
   6   6   3     1557.65     1661.79     32.86 o 
   8   6   3      123.49      137.16     17.99 o 
  10   6   3     1600.18     1433.41     35.09 o 
  12   6   3      354.81      291.32     27.99 o 
  14   6   3      167.61      159.42     15.42 o 
  16   6   3        0.00        8.54      5.38 o 
  18   6   3       15.19       11.23     12.61 o 
 -19   7   3       40.13       77.33     19.91 o 
 -17   7   3        1.72        4.83      5.74 o 
 -15   7   3        3.50        9.63      5.87 o 
 -13   7   3      146.31      144.61     11.28 o 
 -11   7   3       53.19       62.14      7.63 o 
  -9   7   3      792.33      655.65     18.22 o 
  -7   7   3      392.57      357.91     13.51 o 
  -5   7   3     1882.16     1993.15     20.03 o 
  -3   7   3       39.99       73.96      3.46 o 
  -1   7   3     1751.06     1826.43     17.38 o 
   1   7   3      397.30      435.97      7.29 o 
   3   7   3      453.34      416.59      8.08 o 
   5   7   3     3075.55     3223.63     86.89 o 
   7   7   3      609.10      643.11     20.55 o 
   9   7   3       26.44       21.23      6.02 o 
  11   7   3       76.93       91.25     11.31 o 
  13   7   3      162.46      170.46     15.78 o 
  15   7   3        1.99        6.80      4.51 o 
  17   7   3       41.63       42.03     13.76 o 
 -18   8   3        0.00        4.36      8.77 o 
 -16   8   3        1.44       11.14      6.40 o 
 -14   8   3      103.83      131.79     21.07 o 
 -12   8   3      732.18      637.22     19.18 o 
 -10   8   3       63.03       75.67     10.69 o 
  -8   8   3      221.88      221.42      8.37 o 
  -6   8   3     2644.84     2701.93     28.91 o 
  -4   8   3     4295.92     4480.04     35.38 o 
  -2   8   3     6795.42     7229.59     50.32 o 
   0   8   3      655.23      703.12      9.96 o 
   2   8   3        0.43        7.19      3.71 o 
   4   8   3      468.82      528.45      9.74 o 
   6   8   3      379.63      312.10     15.46 o 
   8   8   3        2.22        3.03      4.08 o 
  10   8   3      486.65      489.38     20.54 o 
  12   8   3       16.34       17.80      6.05 o 
  14   8   3      133.00      105.84     13.26 o 
  16   8   3       32.94       41.78      7.47 o 
  18   8   3        3.99       18.31     10.07 o 
 -17   9   3      215.95      207.32     30.22 o 
 -15   9   3       60.41       54.03      9.37 o 
 -13   9   3      560.12      532.86     33.83 o 
 -11   9   3       29.60       41.06      6.62 o 
  -9   9   3      812.25      781.67     21.93 o 
  -7   9   3     1816.48     1869.19     25.44 o 
  -5   9   3      391.28      338.34      7.73 o 
  -3   9   3    10831.77    11573.99     82.88 o 
  -1   9   3      227.59      216.79      4.76 o 
   1   9   3     3536.80     3788.24     30.71 o 
   3   9   3     2225.17     2473.21     26.21 o 
   5   9   3      540.51      452.14     16.59 o 
   7   9   3      314.42      330.17     17.61 o 
   9   9   3      160.55      172.34     13.92 o 
  11   9   3       55.21       53.74      9.27 o 
  13   9   3        7.38       12.55      5.54 o 
  15   9   3        4.17       19.70      6.46 o 
  17   9   3        9.56       10.28     20.76 o 
 -18  10   3       21.75       45.97      9.99 o 
 -16  10   3       16.81       19.37      7.34 o 
 -14  10   3        1.18        4.39      6.54 o 
 -12  10   3       18.14        8.46     10.15 o 
 -10  10   3       62.73       44.10      6.80 o 
  -8  10   3      651.39      610.37     17.85 o 
  -6  10   3      381.28      328.55      9.70 o 
  -4  10   3      199.55      180.96      5.79 o 
  -2  10   3      305.78      354.64      7.70 o 
   0  10   3      425.82      519.86      9.26 o 
   2  10   3      852.17      869.44     12.01 o 
   4  10   3       64.72       70.99      6.80 o 
   6  10   3      229.55      199.04     13.92 o 
   8  10   3      120.66      101.19     12.07 o 
  10  10   3      394.57      308.27     17.84 o 
  12  10   3      170.31      156.87     15.30 o 
  14  10   3       13.70       20.19      6.19 o 
  16  10   3      222.31      241.58     18.18 o 
 -17  11   3       89.66      145.13     17.99 o 
 -15  11   3        1.12        0.22      7.92 o 
 -13  11   3      123.04      140.49     18.53 o 
 -11  11   3        2.67       -5.54      7.54 o 
  -9  11   3      192.85      191.86     10.79 o 
  -7  11   3      406.70      378.12     11.29 o 
  -5  11   3       54.09       69.17      5.74 o 
  -3  11   3     1477.49     1506.66     18.06 o 
  -1  11   3      966.99     1087.63     14.58 o 
   1  11   3        0.27        7.69      3.44 o 
   3  11   3      583.42      526.15     14.55 o 
   5  11   3      157.32      143.61      8.35 o 
   7  11   3      601.32      554.42     20.66 o 
   9  11   3      415.26      343.55     17.48 o 
  11  11   3       26.09       32.05      7.44 o 
  13  11   3        0.11        9.78      4.83 o 
  15  11   3        1.22        8.86      6.02 o 
  17  11   3        8.22       24.49      9.30 o 
 -16  12   3       41.44       57.12     11.61 o 
 -14  12   3       23.44       33.42      8.54 o 
 -12  12   3       68.25       77.82     12.31 o 
 -10  12   3       23.26       81.02     10.22 o 
  -8  12   3      171.79      163.41      9.23 o 
  -6  12   3      254.76      245.46      9.13 o 
  -4  12   3     1149.90      965.76     14.57 o 
  -2  12   3     1666.38     1642.75     19.37 o 
   0  12   3     1554.03     1403.97     17.28 o 
   2  12   3      154.53      186.32      5.89 o 
   4  12   3        0.25        5.10      3.19 o 
   6  12   3      389.74      342.14     15.98 o 
   8  12   3      323.05      266.61     15.58 o 
  10  12   3       64.52       67.46     10.33 o 
  12  12   3       14.06       27.99      7.34 o 
  14  12   3      260.48      239.39     17.92 o 
  16  12   3       15.27        2.49      5.98 o 
 -17  13   3       47.64       89.50     20.15 o 
 -15  13   3       44.48       36.80     21.22 o 
 -13  13   3       11.31       19.10      7.68 o 
 -11  13   3        0.42        2.50      5.89 o 
  -9  13   3      510.75      458.67     25.50 o 
  -7  13   3      706.35      648.06     18.24 o 
  -5  13   3      535.25      449.93     15.69 o 
  -3  13   3       96.12       91.93      5.30 o 
  -1  13   3      125.35      131.98     10.23 o 
   1  13   3      367.27      354.46      8.46 o 
   3  13   3      204.67      202.28     14.01 o 
   5  13   3      201.14      175.59     10.37 o 
   7  13   3      376.52      400.52     18.59 o 
   9  13   3       25.75       39.59      8.32 o 
  11  13   3       34.97       31.49      7.46 o 
  13  13   3      245.35      261.43     32.83 o 
  15  13   3        7.90       19.96      7.40 o 
 -16  14   3       24.87       42.15     10.38 o 
 -14  14   3        2.42       20.12     10.53 o 
 -12  14   3      104.90      132.91     25.45 o 
 -10  14   3      698.16      609.03     21.59 o 
  -8  14   3       23.08       24.61      5.33 o 
  -6  14   3     1103.71      978.96     28.93 o 
  -4  14   3      346.32      271.60     23.67 o 
  -2  14   3       24.45       27.96      3.79 o 
   0  14   3      216.30      230.07      7.22 o 
   2  14   3      817.47      657.64     14.05 o 
   4  14   3       40.13       44.66      7.10 o 
   6  14   3     1453.91     1255.75     27.53 o 
   8  14   3        6.25        6.49      5.21 o 
  10  14   3     1139.31      933.70     31.37 o 
  12  14   3       35.33       64.54     10.40 o 
  14  14   3       18.66       29.19      7.24 o 
  16  14   3       50.70       72.28     18.76 o 
 -15  15   3        0.60       18.41     14.38 o 
 -13  15   3      115.45      174.90     18.77 o 
 -11  15   3       51.62       65.70     11.62 o 
  -9  15   3       23.17       23.94      6.67 o 
  -7  15   3       28.55       16.26      4.87 o 
  -5  15   3      653.88      581.40     15.18 o 
  -3  15   3     1252.27     1136.82     20.73 o 
  -1  15   3      195.47      182.84      6.99 o 
   1  15   3        1.08       -0.40      3.41 o 
   3  15   3      756.51      624.77     18.23 o 
   5  15   3        7.74       11.44      3.96 o 
   7  15   3       11.55       14.69      5.86 o 
   9  15   3      139.26      145.39     15.01 o 
  11  15   3        0.71        5.17      9.00 o 
  13  15   3       20.03       45.03     16.22 o 
  15  15   3        0.08        2.87     17.92 o 
 -14  16   3       24.91       47.26     19.76 o 
 -12  16   3      122.37      129.82     16.13 o 
 -10  16   3       27.27       50.86      8.71 o 
  -8  16   3      211.75      207.75     11.51 o 
  -6  16   3      149.79      145.86      9.73 o 
  -4  16   3      895.67      754.18     17.30 o 
  -2  16   3      872.53      748.34     16.37 o 
   0  16   3       53.45       54.78      7.04 o 
   2  16   3      123.81      127.16     12.36 o 
   4  16   3      499.94      435.84     16.14 o 
   6  16   3       64.48       65.32      7.03 o 
   8  16   3      211.31      187.73     23.76 o 
  10  16   3       14.40       16.63      6.69 o 
  12  16   3       88.81       74.67     11.23 o 
  14  16   3       17.96       29.04      8.27 o 
 -13  17   3       13.79       33.04     10.49 o 
 -11  17   3       37.80       67.83     12.11 o 
  -9  17   3        2.57       18.17      5.93 o 
  -7  17   3       49.11       49.81      6.93 o 
  -5  17   3       15.50       22.23      4.83 o 
  -3  17   3       27.81       29.58      5.09 o 
  -1  17   3        0.09       12.12      6.46 o 
   1  17   3        5.26        6.06      4.43 o 
   3  17   3      743.29      607.57     18.96 o 
   5  17   3        2.40        7.55      4.56 o 
   7  17   3       53.84       61.00     12.07 o 
   9  17   3       17.25       23.44      5.74 o 
  11  17   3       33.46       22.49      6.91 o 
  13  17   3        3.19        4.22      6.84 o 
 -12  18   3        0.25        4.31     11.76 o 
 -10  18   3        0.05       16.39      6.29 o 
  -8  18   3      325.45      338.74     19.11 o 
  -6  18   3       26.96       34.17      5.36 o 
  -4  18   3      115.30      129.27      9.23 o 
  -2  18   3       82.17       88.97     11.45 o 
   0  18   3      468.50      384.48     18.59 o 
   2  18   3        7.60        9.73      4.77 o 
   4  18   3      630.57      537.93     24.32 o 
   6  18   3        2.80       20.92      5.30 o 
   8  18   3       13.99       14.55      7.23 o 
  10  18   3       23.62       25.54      6.77 o 
  12  18   3        2.14       15.84      7.79 o 
 -11  19   3        5.74       27.28      8.82 o 
  -9  19   3       46.71       50.36      8.28 o 
  -7  19   3      120.28      136.70     12.49 o 
  -5  19   3      105.13       80.11      9.06 o 
  -3  19   3        1.75       13.42      4.65 o 
  -1  19   3       60.19       85.06     10.87 o 
   1  19   3        7.89       18.32      6.24 o 
   3  19   3        9.09       17.76      5.13 o 
   5  19   3       17.38       22.94      7.18 o 
   7  19   3        1.98       17.27      7.01 o 
   9  19   3       28.31       41.81     12.15 o 
  11  19   3       24.46       38.83      8.88 o 
 -10  20   3        0.33       12.84     10.46 o 
  -8  20   3       10.70       20.46      7.10 o 
  -6  20   3      130.50      121.44     14.72 o 
  -4  20   3      137.12      151.56     12.14 o 
  -2  20   3      102.75      100.11     12.35 o 
   0  20   3      164.99      179.35     16.40 o 
   2  20   3        3.91        6.90      5.81 o 
   4  20   3       11.83       28.35      6.07 o 
   6  20   3        0.55       11.13      4.73 o 
   8  20   3        1.00        3.89      5.50 o 
  10  20   3        0.44        3.41      7.00 o 
  -9  21   3       37.54       69.19     13.33 o 
  -7  21   3       66.58       82.43     13.19 o 
  -5  21   3       26.02       31.46      6.30 o 
  -3  21   3        0.81       10.42      5.76 o 
  -1  21   3        5.30       17.83      6.31 o 
   1  21   3        0.13       11.19     10.23 o 
   3  21   3        4.02        5.87      5.41 o 
   5  21   3        8.32        9.69      5.00 o 
   7  21   3        0.29       10.85      6.23 o 
   9  21   3       10.07       30.73      7.86 o 
  -8  22   3       19.46       29.01      9.93 o 
  -6  22   3       43.52       61.44     10.82 o 
  -4  22   3        2.01       12.78      6.15 o 
  -2  22   3       59.96       82.27     12.76 o 
   0  22   3        6.84       20.85      6.73 o 
   2  22   3       34.90       51.87     10.00 o 
   4  22   3       27.80       26.79      8.84 o 
   6  22   3       27.93       39.42      6.91 o 
   8  22   3       42.71       55.21     14.92 o 
  -5  23   3       68.52       79.51     16.92 o 
  -3  23   3       38.23       77.44     11.95 o 
  -1  23   3        1.09       21.57      7.11 o 
   1  23   3       65.02      125.74     15.53 o 
   3  23   3        0.20        4.55      5.98 o 
   5  23   3        4.46       21.60     12.76 o 
  -2  24   3        2.82       20.30     10.15 o 
   0  24   3       35.75       77.91     11.14 o 
   2  24   3       37.03       64.92     21.45 o 
 -18   0   4        3.66       16.30      8.77 o 
 -14   0   4      244.49      272.66     14.89 o 
 -12   0   4    15420.97    15140.70    222.52 o 
 -10   0   4     1138.38     1230.57     36.60 o 
  -8   0   4     4792.92     4980.03     62.49 o 
  -6   0   4     3500.51     3589.17     46.32 o 
  -4   0   4     1022.46      931.92     17.50 o 
  -2   0   4     3559.07     3568.84     61.36 o 
   0   0   4   105186.30   106589.36   1009.35 o 
   2   0   4    16279.32    17382.05    168.87 o 
   4   0   4     1538.78     1611.43     27.25 o 
   6   0   4     2874.22     2828.22     52.44 o 
   8   0   4     4406.29     4564.78     62.43 o 
  10   0   4      824.17      814.86     46.60 o 
  12   0   4      137.87      128.84     26.45 o 
  14   0   4      325.21      277.89     28.60 o 
  16   0   4       15.67       57.67     16.30 o 
  18   0   4       26.61       19.99     14.30 o 
 -19   1   4       80.33       81.81     16.30 o 
 -17   1   4      295.57      295.42     24.91 o 
 -15   1   4      554.26      531.47     26.91 o 
 -13   1   4       41.25       66.31      7.66 o 
 -11   1   4      311.11      310.06     15.53 o 
  -9   1   4       99.52      100.75      5.51 o 
  -7   1   4     5524.23     5754.85     48.04 o 
  -5   1   4      118.25      136.26      8.34 o 
  -3   1   4      119.03      115.72      3.06 o 
  -1   1   4     8249.59     8258.63     51.13 o 
   1   1   4    35128.14    36437.89    272.89 o 
   3   1   4      235.23      299.01      7.73 o 
   5   1   4     1781.76     1701.68     22.60 o 
   7   1   4      809.27      800.52     15.36 o 
   9   1   4      882.61      956.94     18.47 o 
  11   1   4      218.15      239.91      9.60 o 
  13   1   4      610.57      520.82     27.50 o 
  15   1   4        4.08        5.52      7.12 o 
  17   1   4       25.84       32.91     12.23 o 
  19   1   4      107.92      104.24     16.85 o 
 -20   2   4      404.28      375.23     30.45 o 
 -18   2   4      104.40       74.58     16.76 o 
 -16   2   4      671.75      573.79     22.64 o 
 -14   2   4       37.75       54.59     11.53 o 
 -12   2   4       74.28       89.35      6.97 o 
 -10   2   4      964.42      894.05     16.21 o 
  -8   2   4      316.05      349.13      7.92 o 
  -6   2   4     7418.23     7869.47     53.93 o 
  -4   2   4      214.99      234.97      5.21 o 
  -2   2   4     3052.64     3093.65     23.13 o 
   0   2   4     2406.06     2384.71     25.79 o 
   2   2   4     2932.35     3028.86     31.83 o 
   4   2   4        2.97       -0.29      1.55 o 
   6   2   4     2662.54     2642.46     31.27 o 
   8   2   4       58.15       58.16      4.96 o 
  10   2   4        7.76       16.07      3.68 o 
  12   2   4      160.57      180.44     12.82 o 
  14   2   4       60.26      101.80     21.07 o 
  16   2   4       14.51       34.69     18.61 o 
  18   2   4       15.22       10.57      9.01 o 
 -19   3   4        0.06       16.76      9.07 o 
 -17   3   4       50.06       54.12      9.07 o 
 -15   3   4        5.52       26.54      6.31 o 
 -13   3   4      357.39      296.20     15.26 o 
 -11   3   4     1968.17     1773.25     31.16 o 
  -9   3   4       47.04       42.55      3.78 o 
  -7   3   4     3508.71     3759.00     31.22 o 
  -5   3   4     3384.66     3722.12     26.18 o 
  -3   3   4     1714.63     1710.21     15.32 o 
  -1   3   4      438.43      401.18      7.15 o 
   1   3   4    15863.47    16523.88    130.01 o 
   3   3   4     1138.15     1276.26     18.05 o 
   5   3   4     1434.76     1465.46     28.36 o 
   7   3   4     1482.61     1467.91     26.87 o 
   9   3   4        5.76        6.47      2.34 o 
  11   3   4       12.92       11.56      4.65 o 
  13   3   4      114.99      127.26     13.10 o 
  15   3   4      377.53      299.42     30.14 o 
  17   3   4      254.08      249.90     26.41 o 
  19   3   4      226.54      309.82     84.58 o 
 -18   4   4      153.07      132.56     21.68 o 
 -16   4   4      235.24      194.47     18.92 o 
 -14   4   4      587.79      516.66     21.12 o 
 -12   4   4     1397.64     1324.00     27.06 o 
 -10   4   4      404.69      401.83     29.34 o 
  -8   4   4       54.51       58.10      4.93 o 
  -6   4   4      300.33      293.70      5.70 o 
  -4   4   4        0.93        5.02      0.93 o 
  -2   4   4       20.43       25.81      3.27 o 
   0   4   4      277.13      297.55      6.38 o 
   2   4   4     3609.31     3883.42     38.81 o 
   4   4   4      511.08      539.35     18.97 o 
   6   4   4     3082.50     3244.64     36.41 o 
   8   4   4        2.28       14.04      2.64 o 
  10   4   4       26.54       37.73      7.20 o 
  12   4   4       18.52        7.04      6.77 o 
  14   4   4        1.41        4.97      4.31 o 
  16   4   4       53.38       61.97     17.99 o 
  18   4   4       52.56       45.88     21.30 o 
 -19   5   4        8.72       14.15      9.84 o 
 -17   5   4        2.63       19.53      9.07 o 
 -15   5   4      713.01      616.45     23.83 o 
 -13   5   4      858.88      735.56     29.83 o 
 -11   5   4      196.75      168.59     15.27 o 
  -9   5   4      196.27      169.21      5.63 o 
  -7   5   4      779.16      840.20     10.75 o 
  -5   5   4     7027.43     7653.17     47.31 o 
  -3   5   4      887.75      850.61     10.25 o 
  -1   5   4       30.41       20.03      1.92 o 
   1   5   4     1536.34     1491.05     22.73 o 
   3   5   4     4862.20     5128.19     48.97 o 
   5   5   4       11.42       16.12      2.44 o 
   7   5   4     1768.39     1889.66     57.70 o 
   9   5   4       53.82       63.16      9.02 o 
  11   5   4      329.40      285.62     15.73 o 
  13   5   4     1342.02     1183.06     59.90 o 
  15   5   4      411.33      406.15     20.93 o 
  17   5   4       14.95       58.75     16.30 o 
  19   5   4        3.27       32.13     12.03 o 
 -18   6   4        2.27       15.58     10.76 o 
 -16   6   4      301.70      273.59     16.54 o 
 -14   6   4      239.93      252.13     15.25 o 
 -12   6   4     1187.24     1058.19     30.36 o 
 -10   6   4      248.12      238.67     10.34 o 
  -8   6   4      163.80      133.87      4.83 o 
  -6   6   4       66.91       79.93      3.57 o 
  -4   6   4      102.38      130.34      4.19 o 
  -2   6   4        3.08        3.01      1.41 o 
   0   6   4      192.03      195.43      4.86 o 
   2   6   4      552.41      526.19     10.91 o 
   4   6   4       90.55       85.97      4.54 o 
   6   6   4      324.48      319.25     23.85 o 
   8   6   4       33.86       29.22      6.12 o 
  10   6   4      188.41      165.57     20.61 o 
  12   6   4      414.79      409.38     19.69 o 
  14   6   4      145.49      186.81     19.68 o 
  16   6   4        2.09        2.03      7.46 o 
  18   6   4       13.26       34.29     13.84 o 
 -19   7   4        6.00       18.80      8.08 o 
 -17   7   4        5.68       15.18      7.23 o 
 -15   7   4       76.28       97.95     12.60 o 
 -13   7   4       29.12       21.61      6.68 o 
 -11   7   4     1169.73     1068.69     30.28 o 
  -9   7   4       44.95       40.66     11.40 o 
  -7   7   4      854.88      833.46     12.76 o 
  -5   7   4       24.11       21.23      3.06 o 
  -3   7   4     1042.92     1106.48     13.23 o 
  -1   7   4       22.40       38.23      3.65 o 
   1   7   4       71.40       66.44      3.37 o 
   3   7   4     9468.93    10162.86     99.62 o 
   5   7   4     1167.53     1123.06     16.79 o 
   7   7   4       42.02       78.02      9.19 o 
   9   7   4      496.10      478.13     19.40 o 
  11   7   4       44.62       36.96      7.76 o 
  13   7   4      471.18      471.81     37.52 o 
  15   7   4        8.67       10.16      6.24 o 
  17   7   4       17.94       24.21      6.62 o 
 -18   8   4        0.37        0.74     12.46 o 
 -16   8   4       20.50       33.31      8.07 o 
 -14   8   4      617.00      549.74     23.41 o 
 -12   8   4     1096.92      962.05     29.71 o 
 -10   8   4      695.56      666.45     17.95 o 
  -8   8   4      704.08      693.19     14.60 o 
  -6   8   4      996.42      954.73     13.66 o 
  -4   8   4     1329.69     1387.66     16.10 o 
  -2   8   4      424.05      499.07      8.71 o 
   0   8   4     2863.43     3142.04     26.82 o 
   2   8   4      491.52      512.46      8.84 o 
   4   8   4        0.70        3.42      1.81 o 
   6   8   4     1433.43     1550.76     40.06 o 
   8   8   4      180.86      183.85     11.81 o 
  10   8   4      788.76      670.62     24.36 o 
  12   8   4        0.00        5.49      4.25 o 
  14   8   4        3.09        6.63      7.61 o 
  16   8   4        3.22        2.08      4.37 o 
  18   8   4       18.01       17.84     12.00 o 
 -17   9   4        2.94       14.66     13.46 o 
 -15   9   4       40.26       23.07     10.61 o 
 -13   9   4        2.22       14.75      5.50 o 
 -11   9   4        0.68        3.39      9.77 o 
  -9   9   4       59.35       62.74      6.24 o 
  -7   9   4      470.34      467.84     11.64 o 
  -5   9   4      779.44      875.51     12.95 o 
  -3   9   4      158.74      161.38      5.30 o 
  -1   9   4        0.12       11.30      3.22 o 
   1   9   4      994.40      948.18     12.78 o 
   3   9   4     1458.56     1456.15     18.83 o 
   5   9   4       28.19       33.21      6.24 o 
   7   9   4       67.41       64.73      8.94 o 
   9   9   4       23.78       30.96      8.30 o 
  11   9   4        0.55        3.29      4.57 o 
  13   9   4      304.44      246.01     17.35 o 
  15   9   4       47.52       66.76     10.68 o 
  17   9   4       40.65       36.21     16.92 o 
 -18  10   4       21.42       22.51      7.90 o 
 -16  10   4        8.57       20.83      7.55 o 
 -14  10   4        4.66       32.45     10.15 o 
 -12  10   4      836.45      789.19     27.91 o 
 -10  10   4       77.89       69.26     10.33 o 
  -8  10   4        0.63        4.93      2.78 o 
  -6  10   4      473.74      463.18      9.72 o 
  -4  10   4      138.99      148.21      5.31 o 
  -2  10   4      128.43      157.45      5.35 o 
   0  10   4      942.54     1034.53     13.96 o 
   2  10   4      839.60      773.75     11.72 o 
   4  10   4      115.89      161.91     19.84 o 
   6  10   4      221.72      230.06     12.97 o 
   8  10   4      464.62      456.42     19.28 o 
  10  10   4       74.88       98.14     23.14 o 
  12  10   4       24.39       27.37      7.09 o 
  14  10   4       45.73       50.99     10.30 o 
  16  10   4        9.26       19.65      7.05 o 
 -17  11   4        1.59       13.31      9.77 o 
 -15  11   4       21.57       11.42      7.40 o 
 -13  11   4       23.17       41.93      9.19 o 
 -11  11   4        1.93        5.34      6.38 o 
  -9  11   4     2089.48     1800.10     33.62 o 
  -7  11   4      909.95      831.76     16.67 o 
  -5  11   4       27.73       29.75      3.42 o 
  -3  11   4        4.05        8.44      2.29 o 
  -1  11   4      415.73      411.46      8.85 o 
   1  11   4      231.70      182.93      6.10 o 
   3  11   4      166.21      155.57     12.95 o 
   5  11   4        9.77        4.01      3.79 o 
   7  11   4       37.73       31.21      7.44 o 
   9  11   4      435.88      370.68     18.19 o 
  11  11   4      274.56      261.60     16.38 o 
  13  11   4        7.49       20.43      8.07 o 
  15  11   4       96.56      117.66     14.71 o 
  17  11   4       43.60       73.81     12.15 o 
 -16  12   4        9.06       28.68     10.76 o 
 -14  12   4        7.87       14.00      6.83 o 
 -12  12   4       37.02       39.10      8.81 o 
 -10  12   4       36.09       50.85      7.54 o 
  -8  12   4      582.14      550.91     14.39 o 
  -6  12   4      202.84      220.39      8.50 o 
  -4  12   4       68.86       60.63      4.54 o 
  -2  12   4       34.27       30.90      3.57 o 
   0  12   4        0.82        5.49      2.09 o 
   2  12   4      280.43      259.63     10.14 o 
   4  12   4        7.02        9.32      3.71 o 
   6  12   4      278.32      257.00     14.34 o 
   8  12   4      109.60      120.68     12.99 o 
  10  12   4      240.14      212.07     14.41 o 
  12  12   4       47.13       72.62     17.76 o 
  14  12   4        2.55       14.66     12.38 o 
  16  12   4       18.98       34.47      8.58 o 
 -15  13   4       33.91       59.09     11.05 o 
 -13  13   4        0.46        1.69      6.09 o 
 -11  13   4      150.20      133.64     21.22 o 
  -9  13   4        7.50        3.67      4.53 o 
  -7  13   4        0.07       10.69      3.82 o 
  -5  13   4      151.00      155.45      7.42 o 
  -3  13   4     2537.42     2357.08     28.17 o 
  -1  13   4      464.44      431.42      9.77 o 
   1  13   4     1814.03     1700.97     20.42 o 
   3  13   4       76.86       60.13      7.06 o 
   5  13   4      696.73      690.27     19.53 o 
   7  13   4     1362.32     1283.32     47.60 o 
   9  13   4        1.24       12.36      6.02 o 
  11  13   4     1312.90     1209.95     36.69 o 
  13  13   4        1.93       14.48      6.23 o 
  15  13   4      134.98      159.70     16.92 o 
 -16  14   4      145.89      193.15     21.15 o 
 -14  14   4        0.28       10.93      7.07 o 
 -12  14   4      332.88      408.14     31.22 o 
 -10  14   4        0.41        4.80      5.58 o 
  -8  14   4      174.70      210.18     12.81 o 
  -6  14   4       37.24       39.51      5.30 o 
  -4  14   4     1347.48     1298.37     21.48 o 
  -2  14   4      108.92      103.19      6.11 o 
   0  14   4      269.74      262.09      7.85 o 
   2  14   4       30.76       44.32      5.73 o 
   4  14   4      551.68      476.24     16.15 o 
   6  14   4      139.60      162.72     20.84 o 
   8  14   4      242.27      215.46     14.84 o 
  10  14   4      108.28      146.43     23.14 o 
  12  14   4       13.13       30.54      7.87 o 
  14  14   4       36.32       37.77      8.76 o 
 -15  15   4       73.05      136.40     17.72 o 
 -13  15   4      287.48      311.20     22.67 o 
 -11  15   4      127.43      149.27     17.24 o 
  -9  15   4      649.57      591.32     25.22 o 
  -7  15   4       17.26       28.25      8.38 o 
  -5  15   4       18.63       23.35      5.51 o 
  -3  15   4       79.32       95.65      8.62 o 
  -1  15   4       85.57       82.89      6.66 o 
   1  15   4       68.72       66.55      8.41 o 
   3  15   4     1780.36     1592.49     47.98 o 
   5  15   4      589.63      559.07     18.50 o 
   7  15   4      418.51      383.04     24.45 o 
   9  15   4        2.23       10.00      5.98 o 
  11  15   4       55.71       80.39     18.15 o 
  13  15   4        2.26       47.67     13.38 o 
  15  15   4       10.29       33.22     12.15 o 
 -14  16   4       15.00       18.03      9.13 o 
 -12  16   4        4.97       19.74      8.74 o 
 -10  16   4       64.82       69.11      9.79 o 
  -8  16   4        5.01       13.06      5.98 o 
  -6  16   4        5.07        0.19      3.72 o 
  -4  16   4      156.51      148.89      8.84 o 
  -2  16   4      172.01      164.18      8.70 o 
   0  16   4        1.00        1.63      3.07 o 
   2  16   4      121.47      107.45     12.04 o 
   4  16   4      188.70      193.15     12.20 o 
   6  16   4       12.89       34.30      7.83 o 
   8  16   4       14.98       15.78      6.69 o 
  10  16   4        0.30        1.09      5.21 o 
  12  16   4       42.01       49.36      9.06 o 
  14  16   4        3.56       13.24      6.28 o 
 -13  17   4       62.97       74.82     12.78 o 
 -11  17   4      140.29      142.26     18.84 o 
  -9  17   4       47.22       62.01      9.25 o 
  -7  17   4      107.02      100.71     10.99 o 
  -5  17   4       18.54       21.05      4.78 o 
  -3  17   4      138.18      152.11     10.45 o 
  -1  17   4       11.80       19.18      4.79 o 
   1  17   4      157.48      161.59     11.35 o 
   3  17   4      289.09      280.54     13.12 o 
   5  17   4      161.47      203.18     13.01 o 
   7  17   4       17.60       13.33      9.38 o 
   9  17   4       11.35       34.16      8.37 o 
  11  17   4       83.36       73.95     11.85 o 
  13  17   4        0.85        2.16      5.69 o 
 -12  18   4       16.39       41.74     10.29 o 
 -10  18   4      102.55      140.98     13.85 o 
  -8  18   4      267.01      262.43     15.10 o 
  -6  18   4        1.80       10.27      4.63 o 
  -4  18   4      140.61      132.69     10.50 o 
  -2  18   4       34.48       43.34      8.21 o 
   0  18   4        1.31        4.04      3.25 o 
   2  18   4       14.63       21.89      5.51 o 
   4  18   4       71.09       88.48      9.33 o 
   6  18   4       24.83       35.06      8.01 o 
   8  18   4       80.62      104.85     13.35 o 
  10  18   4        0.51        6.40      6.11 o 
  12  18   4        4.12       15.75      8.04 o 
 -11  19   4        6.92       18.65      7.19 o 
  -9  19   4       71.30      109.94     12.41 o 
  -7  19   4       64.51       79.78      9.96 o 
  -5  19   4       50.29       49.06      7.27 o 
  -3  19   4      124.06      139.57     14.22 o 
  -1  19   4        0.04        8.87      5.70 o 
   1  19   4        2.69        1.15      6.47 o 
   3  19   4      336.38      314.13     17.81 o 
   5  19   4      135.40      143.12     12.46 o 
   7  19   4        2.98        4.62      5.86 o 
   9  19   4       32.49       61.82     10.49 o 
  11  19   4        0.17       16.73      7.38 o 
 -10  20   4       13.42       42.85      7.48 o 
  -8  20   4       44.94       42.04      7.68 o 
  -6  20   4        6.88        4.52      7.00 o 
  -4  20   4        2.38        7.54     10.61 o 
  -2  20   4      137.80      137.97     14.43 o 
   0  20   4        0.00       12.35      5.93 o 
   2  20   4        1.92        8.89      4.41 o 
   4  20   4        0.23        2.90      5.36 o 
   6  20   4        0.07       10.06      6.15 o 
   8  20   4       11.55       18.05      6.55 o 
  10  20   4        0.47       14.72     10.38 o 
  -9  21   4        6.47       19.15      7.24 o 
  -7  21   4        1.10       13.67     14.92 o 
  -5  21   4        7.54       18.45     12.30 o 
  -3  21   4        0.73        6.23      6.17 o 
  -1  21   4        0.02       10.69      5.78 o 
   1  21   4      175.67      209.05     16.11 o 
   3  21   4       43.51       53.26      7.73 o 
   5  21   4       25.94       27.97      6.63 o 
   7  21   4       59.50       90.13     12.59 o 
   9  21   4       30.73       63.51     14.76 o 
  -8  22   4      138.79      164.88     46.60 o 
  -6  22   4       83.47      124.56     24.91 o 
  -4  22   4       15.85       33.68     13.23 o 
  -2  22   4       38.12       65.26      9.86 o 
   0  22   4        4.01       26.27      8.77 o 
   2  22   4       19.91       34.10      7.92 o 
   4  22   4        0.16       16.28      5.37 o 
   6  22   4       20.60       28.11     10.76 o 
  -5  23   4        0.33       19.99     12.61 o 
  -3  23   4        0.14       42.44     11.84 o 
  -1  23   4       36.23      105.55     13.37 o 
   1  23   4        6.74       22.72      8.46 o 
   3  23   4       93.88      105.61     13.75 o 
   5  23   4       14.07       31.92      8.76 o 
   0  24   4       22.29       30.91     11.38 o 
 -17   1   5     1143.45     1017.43     46.75 o 
 -15   1   5       22.38       34.16      5.62 o 
 -13   1   5        3.43       12.37      3.29 o 
 -11   1   5     1397.34     1284.37     29.20 o 
  -9   1   5       35.60       42.31      4.21 o 
  -7   1   5     1760.78     1741.73     21.38 o 
  -5   1   5     1085.06     1196.73     15.60 o 
  -3   1   5      312.56      271.53      5.25 o 
  -1   1   5     8781.37     8893.41     56.12 o 
   1   1   5     3467.58     3536.06     36.65 o 
   3   1   5      255.41      285.31      8.29 o 
   5   1   5     2172.95     2350.39     29.46 o 
   7   1   5     1223.50     1160.34     19.99 o 
   9   1   5     1107.72     1112.60     20.63 o 
  11   1   5        6.04        5.65      3.54 o 
  13   1   5       87.43       74.58     19.53 o 
  15   1   5      286.81      285.55     25.93 o 
  17   1   5       39.11       55.99     12.63 o 
  19   1   5        2.00       -6.25     10.84 o 
 -18   2   5       19.67       38.60     12.00 o 
 -16   2   5      153.53      143.66     13.79 o 
 -14   2   5      100.92      141.37     10.41 o 
 -12   2   5     1083.27     1026.50     18.85 o 
 -10   2   5      495.29      498.76     10.59 o 
  -8   2   5      283.76      346.05      7.88 o 
  -6   2   5        0.14        8.53      7.37 o 
  -4   2   5     5596.74     6305.18     43.64 o 
  -2   2   5       11.52       14.14      1.54 o 
   0   2   5     6662.38     6965.74     61.62 o 
   2   2   5      171.66      206.75      6.98 o 
   4   2   5        0.13        2.48      1.71 o 
   6   2   5        7.39       11.13      2.37 o 
   8   2   5      171.94      139.18      6.94 o 
  10   2   5       49.52       64.07      5.97 o 
  12   2   5       83.56      104.98     15.92 o 
  14   2   5       80.02       70.86     15.07 o 
  16   2   5        8.76        9.52     10.84 o 
  18   2   5       24.72       73.31     16.07 o 
 -19   3   5        9.88       23.99     10.46 o 
 -17   3   5       14.24       23.71      6.54 o 
 -15   3   5       61.88       74.52     10.64 o 
 -13   3   5     1132.48     1035.80     23.33 o 
 -11   3   5      157.31      162.02      7.37 o 
  -9   3   5      770.06      760.99     12.54 o 
  -7   3   5     2796.17     3024.05     26.79 o 
  -5   3   5     1694.37     1802.45     15.30 o 
  -3   3   5     3512.02     3562.92     27.34 o 
  -1   3   5      954.63      956.67     12.70 o 
   1   3   5     1738.17     1813.40     23.47 o 
   3   3   5      128.52      142.35      5.95 o 
   5   3   5        4.20        5.72      2.06 o 
   7   3   5     3183.01     3052.32     36.96 o 
   9   3   5      174.40      162.34      7.70 o 
  11   3   5       44.60       41.99     10.15 o 
  13   3   5       25.35       15.60      5.87 o 
  15   3   5        0.97       -0.92      8.77 o 
  17   3   5       14.97       51.08     16.99 o 
 -18   4   5      140.41      125.33     21.38 o 
 -16   4   5       54.02       64.91      9.89 o 
 -14   4   5       25.39       37.50      7.33 o 
 -12   4   5     1114.47     1036.11     29.01 o 
 -10   4   5      133.43      126.08      6.71 o 
  -8   4   5      785.23      783.88     11.99 o 
  -6   4   5     4494.37     4602.98     32.08 o 
  -4   4   5     4804.89     4877.18     31.83 o 
  -2   4   5     3188.35     3277.07     29.84 o 
   0   4   5       93.63       95.61      3.98 o 
   2   4   5       76.27      115.45      5.39 o 
   4   4   5       60.48       56.55      4.71 o 
   6   4   5      200.38      241.99      8.93 o 
   8   4   5     1672.01     1639.98     25.40 o 
  10   4   5      529.25      518.39     20.37 o 
  12   4   5     1601.22     1527.43     39.02 o 
  14   4   5        6.97       10.17      4.57 o 
  16   4   5       27.82       40.14     14.76 o 
  18   4   5        1.20       16.60      8.43 o 
 -19   5   5       10.67        6.92      8.30 o 
 -17   5   5       17.41       50.79      7.91 o 
 -15   5   5      212.04      206.67     15.07 o 
 -13   5   5        0.02       11.47      5.34 o 
 -11   5   5     2452.18     2323.10     45.23 o 
  -9   5   5       20.95       42.68      6.65 o 
  -7   5   5      461.01      498.88      7.96 o 
  -5   5   5     1193.99     1187.37     11.69 o 
  -3   5   5      299.49      334.49      6.08 o 
  -1   5   5       31.18       24.95      2.27 o 
   1   5   5      464.71      456.36      9.02 o 
   3   5   5       97.90      105.06      6.63 o 
   5   5   5       74.99       80.10      5.41 o 
   7   5   5      395.24      403.44     11.10 o 
   9   5   5        1.24        6.85      3.77 o 
  11   5   5        1.83       11.65      6.61 o 
  13   5   5      168.41      184.85     20.84 o 
  15   5   5       20.20       24.01     14.99 o 
  17   5   5       32.81       62.74     17.38 o 
 -18   6   5       49.40       30.30     11.07 o 
 -16   6   5      257.50      246.14     15.92 o 
 -14   6   5      521.22      497.94     25.45 o 
 -12   6   5      568.87      598.30     26.22 o 
 -10   6   5       49.84       41.98     27.33 o 
  -8   6   5      615.97      645.94     11.48 o 
  -6   6   5        2.43        8.02      2.06 o 
  -4   6   5     7742.98     8436.39     60.88 o 
  -2   6   5     7342.83     7795.24     53.46 o 
   0   6   5      895.69      961.91     12.28 o 
   2   6   5      717.42      799.55     14.87 o 
   4   6   5        0.06        7.50      2.42 o 
   6   6   5     1025.53     1162.43     19.32 o 
   8   6   5      146.05      174.68     12.05 o 
  10   6   5      235.62      236.86     14.29 o 
  12   6   5      924.08      876.09     30.00 o 
  14   6   5       48.22       68.19     10.35 o 
  16   6   5       72.98       76.13     11.23 o 
  18   6   5      143.40      223.45     32.91 o 
 -19   7   5       23.46       47.13      9.51 o 
 -17   7   5       20.73       21.18      9.07 o 
 -15   7   5      286.69      267.01     16.37 o 
 -13   7   5      344.20      295.46     16.53 o 
 -11   7   5      523.88      468.24     23.22 o 
  -9   7   5      231.83      216.79      9.15 o 
  -7   7   5      374.73      387.29     14.46 o 
  -5   7   5     1072.61     1176.06     15.63 o 
  -3   7   5      971.92      927.74     12.17 o 
  -1   7   5       61.05       35.02      2.87 o 
   1   7   5      747.47      707.66     11.95 o 
   3   7   5      290.55      302.69     17.50 o 
   5   7   5     2252.23     2379.81     31.87 o 
   7   7   5       87.40       72.69      9.01 o 
   9   7   5      110.74      136.94     12.92 o 
  11   7   5        0.04        4.54      4.69 o 
  13   7   5      325.25      296.79     25.91 o 
  15   7   5       99.67      129.40     14.92 o 
  17   7   5       31.68       72.89     16.30 o 
 -18   8   5        0.02        8.30      6.55 o 
 -16   8   5        0.02        6.07      6.02 o 
 -14   8   5      103.69       90.11     12.18 o 
 -12   8   5       94.98      121.45     13.00 o 
 -10   8   5     1010.10      885.29     27.07 o 
  -8   8   5        9.10       13.58      2.90 o 
  -6   8   5      281.45      313.44      7.54 o 
  -4   8   5      721.19      804.29     11.81 o 
  -2   8   5     1006.25     1165.63     14.40 o 
   0   8   5      430.52      477.14      8.82 o 
   2   8   5       91.82      143.59      6.37 o 
   4   8   5     1181.16     1203.76     19.36 o 
   6   8   5      252.45      234.38     12.89 o 
   8   8   5       29.27       39.65      7.37 o 
  10   8   5      167.86      190.32     14.56 o 
  12   8   5      634.08      584.50     24.74 o 
  14   8   5       11.25       11.01      6.38 o 
  16   8   5        3.71       19.84      6.72 o 
 -17   9   5      298.54      325.56     28.45 o 
 -15   9   5       37.22       43.51      8.78 o 
 -13   9   5        0.01        7.14      5.06 o 
 -11   9   5     1165.54      973.60     37.91 o 
  -9   9   5      427.91      383.36     16.74 o 
  -7   9   5     3253.39     3039.39     72.38 o 
  -5   9   5      476.94      449.35      9.01 o 
  -3   9   5      432.53      434.20      8.73 o 
  -1   9   5       83.79      106.36      4.37 o 
   1   9   5      222.66      221.76      6.20 o 
   3   9   5      399.34      394.04     18.43 o 
   5   9   5       12.62       14.95      5.03 o 
   7   9   5      244.82      225.81     13.23 o 
   9   9   5      185.05      197.34     14.42 o 
  11   9   5        9.51       20.16      6.65 o 
  13   9   5      106.91      110.91     13.63 o 
  15   9   5        7.93       10.02      9.15 o 
  17   9   5      126.44      182.16     18.66 o 
 -18  10   5        7.73       22.83      8.30 o 
 -16  10   5      478.53      522.40     35.83 o 
 -14  10   5       28.37       48.07      9.29 o 
 -12  10   5        4.51        5.35     14.92 o 
 -10  10   5       66.87       52.02      9.24 o 
  -8  10   5      218.62      247.46     11.44 o 
  -6  10   5        3.50        8.19      2.59 o 
  -4  10   5     1253.92     1227.86     16.12 o 
  -2  10   5      392.88      465.32     13.67 o 
   0  10   5      373.24      368.91      8.20 o 
   2  10   5      481.59      492.87     10.13 o 
   4  10   5       95.36       87.58     16.76 o 
   6  10   5       85.67      106.60     22.45 o 
   8  10   5       94.85      130.99     13.16 o 
  10  10   5      282.27      278.27     16.77 o 
  12  10   5       81.19      115.05     15.69 o 
  14  10   5        7.21       34.40      9.77 o 
  16  10   5       12.06       22.14      6.95 o 
 -17  11   5       43.89       51.88     11.63 o 
 -15  11   5        3.57       21.68     10.00 o 
 -13  11   5      325.49      292.38     17.66 o 
 -11  11   5        7.38       15.50      9.46 o 
  -9  11   5      416.66      412.23     15.54 o 
  -7  11   5       73.36       83.52      8.19 o 
  -5  11   5        6.41       17.96      2.91 o 
  -3  11   5       25.36       27.02      3.11 o 
  -1  11   5      102.95      105.33      6.60 o 
   1  11   5       23.06       30.05      3.26 o 
   3  11   5       32.96       17.90      4.41 o 
   5  11   5      520.75      507.32     22.84 o 
   7  11   5      235.15      177.51     12.48 o 
   9  11   5      562.52      510.71     22.09 o 
  11  11   5      102.14      100.77     13.12 o 
  13  11   5        1.78       12.96      7.84 o 
  15  11   5       58.82       87.29     12.52 o 
 -16  12   5      103.92      151.11     18.11 o 
 -14  12   5       91.59      136.10     15.42 o 
 -12  12   5       76.42       81.59     15.99 o 
 -10  12   5      485.07      427.27     16.49 o 
  -8  12   5      273.22      280.24     12.99 o 
  -6  12   5      176.83      167.50      7.42 o 
  -4  12   5      156.86      156.58      6.84 o 
  -2  12   5       45.84       48.62      4.28 o 
   0  12   5      250.67      245.68      7.25 o 
   2  12   5      550.44      529.75     12.54 o 
   4  12   5       78.37       71.76      9.35 o 
   6  12   5      384.79      355.83     17.05 o 
   8  12   5      825.40      769.61     27.06 o 
  10  12   5      358.53      339.93     18.85 o 
  12  12   5      635.52      531.26     24.82 o 
  14  12   5       66.85       68.29     10.86 o 
  16  12   5       28.31       17.70      7.13 o 
 -15  13   5       31.55       35.56     10.46 o 
 -13  13   5       10.83       22.43      7.45 o 
 -11  13   5        0.15       16.76      6.27 o 
  -9  13   5      199.46      183.85     12.97 o 
  -7  13   5        3.18        2.48      4.38 o 
  -5  13   5        9.22        8.36      3.32 o 
  -3  13   5        6.30       10.72      2.79 o 
  -1  13   5     1026.25     1000.35     15.58 o 
   1  13   5       42.03       37.45      5.02 o 
   3  13   5       18.64       34.26      6.03 o 
   5  13   5      226.00      187.49     12.83 o 
   7  13   5       97.39       86.82     11.40 o 
   9  13   5        4.82       17.16      9.23 o 
  11  13   5       48.19       66.27     11.21 o 
  13  13   5       77.17      106.38     13.71 o 
  15  13   5      122.44      120.18     15.10 o 
 -16  14   5       23.87       43.61     15.61 o 
 -14  14   5      102.48      116.05     22.22 o 
 -12  14   5        0.00        6.31      8.61 o 
 -10  14   5        5.22       22.58      5.50 o 
  -8  14   5      211.47      195.00     14.21 o 
  -6  14   5       26.64       34.72      8.38 o 
  -4  14   5       54.78       56.29      5.74 o 
  -2  14   5     2197.27     2036.64     26.72 o 
   0  14   5      206.30      197.11      7.13 o 
   2  14   5     2099.25     1977.28     31.59 o 
   4  14   5      923.39      901.02     22.94 o 
   6  14   5      204.43      188.60     14.32 o 
   8  14   5      172.66      190.33     16.80 o 
  10  14   5        7.35       13.10      6.39 o 
  12  14   5        5.64       14.43     14.61 o 
  14  14   5       51.19       52.98      9.66 o 
 -15  15   5       20.55       38.92     10.96 o 
 -13  15   5        0.20       19.21     10.61 o 
 -11  15   5        5.93        7.14      7.00 o 
  -9  15   5      230.35      229.46     13.22 o 
  -7  15   5       50.20       66.83      8.45 o 
  -5  15   5       26.74       37.33      6.48 o 
  -3  15   5       47.04       57.77      6.17 o 
  -1  15   5        0.22        6.66      2.78 o 
   1  15   5      753.66      658.95     15.36 o 
   3  15   5      167.68      173.77     11.04 o 
   5  15   5      698.17      611.76     24.61 o 
   7  15   5        0.02       -0.92      5.17 o 
   9  15   5      116.66      132.86     14.95 o 
  11  15   5      294.88      248.48     20.45 o 
  13  15   5        0.37       -0.91     12.38 o 
 -14  16   5      192.87      229.74     59.59 o 
 -12  16   5       23.16       35.51     11.38 o 
 -10  16   5      334.94      366.72     29.14 o 
  -8  16   5       24.35       14.76     10.30 o 
  -6  16   5      247.54      268.71     22.20 o 
  -4  16   5      204.60      182.55      8.63 o 
  -2  16   5      557.37      487.92     17.13 o 
   0  16   5       20.75       15.46      3.83 o 
   2  16   5        5.12       26.17      5.79 o 
   4  16   5      390.19      377.74     15.48 o 
   6  16   5       38.35       43.12      8.69 o 
   8  16   5       14.22       25.17     16.38 o 
  10  16   5       25.24       25.93      7.46 o 
  12  16   5       80.46      101.94     14.76 o 
  14  16   5       47.71       50.29     15.53 o 
 -13  17   5       11.21       26.50      9.77 o 
 -11  17   5       86.48       81.39     10.92 o 
  -9  17   5        3.54       18.97      6.03 o 
  -7  17   5       13.15       21.98      7.02 o 
  -5  17   5       36.79       36.69      7.94 o 
  -3  17   5      493.23      469.02     21.68 o 
  -1  17   5       19.11       24.38      4.00 o 
   1  17   5       49.17       58.10      7.80 o 
   3  17   5        0.05        2.56      3.96 o 
   5  17   5      494.82      441.97     20.65 o 
   7  17   5       23.43       50.84      9.49 o 
   9  17   5       20.73       34.95      7.97 o 
  11  17   5       29.72       22.44      7.61 o 
  13  17   5       17.86       12.92     10.30 o 
 -12  18   5       14.06       15.75      8.90 o 
 -10  18   5        0.27       -5.17      5.17 o 
  -8  18   5      112.18      113.20     19.32 o 
  -6  18   5        0.05       14.50      5.43 o 
  -4  18   5      241.63      214.47     11.58 o 
  -2  18   5       28.51       52.00      7.09 o 
   0  18   5       27.33       46.67      6.49 o 
   2  18   5        2.14        9.96      7.24 o 
   4  18   5      265.66      242.93     12.75 o 
   6  18   5        3.18        6.86      5.74 o 
   8  18   5      103.50      119.87     14.99 o 
  10  18   5        1.56       19.98      7.68 o 
  12  18   5        7.37       -8.15      8.15 o 
 -11  19   5        1.76       10.47      7.03 o 
  -9  19   5        7.00       14.87      6.64 o 
  -7  19   5       46.89       55.97      8.74 o 
  -5  19   5        6.04       14.72      4.77 o 
  -3  19   5       48.12       70.13     16.15 o 
  -1  19   5       64.78       85.84     11.94 o 
   1  19   5       11.68       13.90      4.54 o 
   3  19   5        0.28       10.62      7.21 o 
   5  19   5       12.33       18.77      6.36 o 
   7  19   5       16.28       21.47      7.37 o 
   9  19   5       38.64       59.45     10.33 o 
  11  19   5       27.27       37.98     12.92 o 
 -10  20   5        4.82       31.48      9.40 o 
  -8  20   5       10.75       18.42      9.98 o 
  -6  20   5       29.50       31.04      6.99 o 
  -4  20   5       37.64       83.20     18.45 o 
  -2  20   5        1.10       25.37     11.84 o 
   0  20   5        0.45       10.02     13.99 o 
   2  20   5        0.03        3.26      4.45 o 
   4  20   5        2.35       10.88      5.41 o 
   6  20   5        5.30        9.30      5.65 o 
   8  20   5       52.01       67.22     11.71 o 
  10  20   5        5.41       -0.31      8.30 o 
  -9  21   5        4.20       45.25      8.22 o 
  -7  21   5        2.62        7.91      7.32 o 
  -5  21   5        9.37       47.52     13.07 o 
  -3  21   5        6.56       26.30     12.00 o 
  -1  21   5        0.22       17.41      7.06 o 
   1  21   5       29.05       47.81      8.88 o 
   3  21   5       50.17       70.81     15.89 o 
   5  21   5       15.10       26.65      6.76 o 
   7  21   5        4.51       17.83      6.63 o 
  -6  22   5        0.01        1.54     10.92 o 
  -4  22   5        1.13       31.99     13.07 o 
  -2  22   5       12.39       48.44     14.76 o 
   0  22   5       35.08       60.88     12.30 o 
   2  22   5       16.41       43.16      9.27 o 
   4  22   5       17.54       19.86      5.82 o 
   6  22   5        7.50       19.87     24.84 o 
  -3  23   5       16.58       27.07     13.23 o 
  -1  23   5        0.59       18.15      9.69 o 
   1  23   5       17.34       20.72      7.14 o 
   3  23   5        3.87        1.55     10.30 o 
 -16   0   6       62.66       59.05     13.38 o 
 -14   0   6      227.46      206.69     12.70 o 
 -12   0   6      108.73      115.05     11.07 o 
 -10   0   6      333.17      319.45     14.53 o 
  -8   0   6      416.01      378.29     13.68 o 
  -6   0   6       98.59       84.78      7.17 o 
  -4   0   6      219.92      171.34      7.72 o 
  -2   0   6     5458.44     5809.95     60.60 o 
   0   0   6     4105.39     4668.41     52.25 o 
   2   0   6     2282.43     2447.25     37.41 o 
   4   0   6     1671.67     1820.16     32.60 o 
   6   0   6      828.87      771.09     25.45 o 
   8   0   6       70.79       64.22     10.07 o 
  10   0   6      287.76      308.71     14.79 o 
  12   0   6        0.01       -6.15      8.61 o 
  14   0   6       11.05       22.76     13.23 o 
  16   0   6       63.95       43.37     16.61 o 
  18   0   6       53.30       64.28     17.38 o 
 -17   1   6       77.81       95.19     17.22 o 
 -15   1   6      610.74      562.37     17.85 o 
 -13   1   6       27.13       42.09      5.20 o 
 -11   1   6      744.03      686.87     14.89 o 
  -9   1   6      212.05      186.73      8.73 o 
  -7   1   6     5121.28     5350.64     47.05 o 
  -5   1   6      226.21      281.57      7.27 o 
  -3   1   6       57.82       42.37      3.01 o 
  -1   1   6      665.11      615.66      8.40 o 
   1   1   6    16999.40    17790.50    124.52 o 
   3   1   6     5639.84     6129.03     59.46 o 
   5   1   6     2328.06     2349.01     31.01 o 
   7   1   6     2929.94     2944.57     37.28 o 
   9   1   6      201.00      195.34      8.33 o 
  11   1   6       16.62       17.27      4.83 o 
  13   1   6       63.90       55.85     11.67 o 
  15   1   6       62.59       62.29     12.70 o 
  17   1   6       25.29       31.51      9.76 o 
 -18   2   6       30.73       47.37     13.23 o 
 -16   2   6       47.60       57.36      8.97 o 
 -14   2   6       26.00       23.26      6.00 o 
 -12   2   6       22.75       35.45      4.76 o 
 -10   2   6      389.53      361.12     10.97 o 
  -8   2   6       81.14       84.40      4.38 o 
  -6   2   6       33.17       46.74      3.90 o 
  -4   2   6      498.82      523.05      8.09 o 
  -2   2   6     3018.28     3180.39     24.99 o 
   0   2   6     1675.11     1757.19     23.15 o 
   2   2   6     5253.79     5395.12     55.40 o 
   4   2   6        0.95        3.64      2.48 o 
   6   2   6        6.36       11.53      3.04 o 
   8   2   6      242.48      244.06     11.81 o 
  10   2   6       42.41       68.47      9.21 o 
  12   2   6       21.66       36.18      6.60 o 
  14   2   6        4.00       20.02      7.99 o 
  16   2   6       66.28       78.09     14.50 o 
  18   2   6        0.88       31.11     10.27 o 
 -19   3   6        3.36       20.76     10.46 o 
 -17   3   6       49.30       58.95      9.72 o 
 -15   3   6        0.15        2.41      4.73 o 
 -13   3   6       29.79       57.67     16.30 o 
 -11   3   6      890.76      864.50     16.69 o 
  -9   3   6        3.39        4.60      2.29 o 
  -7   3   6      413.03      407.88      7.81 o 
  -5   3   6     4635.20     4929.33     37.33 o 
  -3   3   6      423.97      415.79      7.10 o 
  -1   3   6     6021.88     6733.67     53.17 o 
   1   3   6      510.59      488.38     11.77 o 
   3   3   6     8714.48     9365.39    121.14 o 
   5   3   6      182.19      190.99      8.99 o 
   7   3   6      730.21      825.94     22.32 o 
   9   3   6       77.03      106.06     11.15 o 
  11   3   6       25.56       29.62      6.57 o 
  13   3   6      603.97      587.74     23.78 o 
  15   3   6       40.25       54.06     11.65 o 
  17   3   6        1.08        0.57      8.16 o 
 -18   4   6        5.59        2.27      8.69 o 
 -16   4   6       60.48       60.38     10.15 o 
 -14   4   6      242.75      198.02     13.72 o 
 -12   4   6      371.78      381.56     13.33 o 
 -10   4   6        0.25       93.50    160.09 o 
  -8   4   6       63.03       65.08      7.39 o 
  -6   4   6      167.93      192.32      5.82 o 
  -4   4   6     3029.02     3042.88     25.67 o 
  -2   4   6      567.34      527.02      9.87 o 
   0   4   6     6800.03     7194.19     56.87 o 
   2   4   6     1766.85     1920.87     26.35 o 
   4   4   6     2376.71     2310.17     37.22 o 
   6   4   6      137.08      147.09      7.33 o 
   8   4   6      440.68      476.76     43.52 o 
  10   4   6       61.00       55.77      8.73 o 
  12   4   6      919.44      847.97     28.82 o 
  14   4   6        0.15       11.82      5.04 o 
  16   4   6       16.73        9.69      8.41 o 
  18   4   6       38.66       89.82     16.79 o 
 -19   5   6       27.47       42.91     11.38 o 
 -17   5   6        1.64       26.91      8.77 o 
 -15   5   6      158.15      189.28     18.45 o 
 -13   5   6       35.76       52.01      8.68 o 
 -11   5   6      240.69      225.60     25.37 o 
  -9   5   6      217.13      218.50     26.24 o 
  -7   5   6        0.00        3.50      1.62 o 
  -5   5   6      126.39      121.71      4.48 o 
  -3   5   6     2257.41     2508.16     22.16 o 
  -1   5   6      499.82      573.32     10.72 o 
   1   5   6     1823.97     2024.72     23.01 o 
   3   5   6     1149.89     1201.16     20.17 o 
   5   5   6      708.83      658.58     14.88 o 
   7   5   6      686.67      696.20     18.30 o 
   9   5   6      506.90      467.45     19.47 o 
  11   5   6       65.23       63.13      9.90 o 
  13   5   6       99.51      130.22     14.11 o 
  15   5   6        2.70        8.21      8.15 o 
  17   5   6       18.30       12.88     11.30 o 
 -18   6   6        0.18        8.18      5.63 o 
 -16   6   6      104.05      141.97     14.75 o 
 -14   6   6       11.13       14.81      5.93 o 
 -12   6   6       80.12      121.18     17.29 o 
 -10   6   6       28.25       36.25      5.47 o 
  -8   6   6      150.67      153.13      6.81 o 
  -6   6   6      393.72      333.54      6.84 o 
  -4   6   6      171.40      148.22      4.34 o 
  -2   6   6      244.43      276.58      6.23 o 
   0   6   6      547.68      574.79     11.08 o 
   2   6   6      503.58      613.05     13.73 o 
   4   6   6      968.12      999.22     19.26 o 
   6   6   6      862.69      876.04     17.56 o 
   8   6   6        6.83       12.45      4.96 o 
  10   6   6      195.47      216.14     13.81 o 
  12   6   6      298.36      292.28     17.36 o 
  14   6   6        1.33        0.46     12.53 o 
  16   6   6       33.57       61.51     18.61 o 
  18   6   6       75.69      138.87     25.68 o 
 -17   7   6      139.08      131.27     14.79 o 
 -15   7   6       62.63       89.85     11.96 o 
 -13   7   6        2.25       15.82      5.71 o 
 -11   7   6       81.11       94.41     12.15 o 
  -9   7   6       90.92      114.93      7.71 o 
  -7   7   6        1.08        1.37      3.33 o 
  -5   7   6       14.86       21.89      2.66 o 
  -3   7   6      180.85      145.74      4.63 o 
  -1   7   6        5.24       45.31      3.86 o 
   1   7   6        4.36       17.63      2.81 o 
   3   7   6      747.47      680.72     14.78 o 
   5   7   6     1357.51     1316.50     24.73 o 
   7   7   6       34.52       38.88      7.03 o 
   9   7   6       94.39       96.43     11.51 o 
  11   7   6     1028.87      968.75     49.59 o 
  13   7   6     1046.88      992.12     33.66 o 
  15   7   6      123.42      122.15     17.99 o 
  17   7   6       88.60      123.49     24.76 o 
 -18   8   6       14.49       26.51      8.61 o 
 -16   8   6       10.45       20.82      7.01 o 
 -14   8   6        2.91       -2.96      4.67 o 
 -12   8   6      274.60      263.79     22.84 o 
 -10   8   6       16.63       11.55      6.31 o 
  -8   8   6      550.27      514.48     12.61 o 
  -6   8   6       42.13       36.04      4.17 o 
  -4   8   6      912.53      916.81     12.88 o 
  -2   8   6        3.32       10.99      2.19 o 
   0   8   6      874.88      872.42     17.07 o 
   2   8   6      260.57      245.38      8.78 o 
   4   8   6       48.67       53.95      5.11 o 
   6   8   6      105.75      111.69     12.30 o 
   8   8   6        4.23       14.46      8.15 o 
  10   8   6       81.22      116.62     13.22 o 
  12   8   6      190.37      216.79     17.07 o 
  14   8   6        5.41        5.28      9.69 o 
  16   8   6        3.00        9.99      6.39 o 
 -17   9   6       12.07       35.39      7.39 o 
 -15   9   6      114.33      122.62     14.76 o 
 -13   9   6      152.80      152.94     14.95 o 
 -11   9   6      167.45      121.79     13.26 o 
  -9   9   6      308.35      329.76     20.65 o 
  -7   9   6       71.41       82.30      6.25 o 
  -5   9   6       19.02       34.37      3.56 o 
  -3   9   6      347.65      327.61      7.68 o 
  -1   9   6       71.98       93.17      5.25 o 
   1   9   6      801.92      852.60     14.66 o 
   3   9   6      307.34      312.58     12.75 o 
   5   9   6      694.51      673.29     22.04 o 
   7   9   6        1.85       -4.61      4.61 o 
   9   9   6      532.79      481.63     21.27 o 
  11   9   6        5.18       11.42      5.86 o 
  13   9   6        0.41       20.39      6.56 o 
  15   9   6       63.91      103.44     13.86 o 
  17   9   6       32.54       73.52     11.56 o 
 -16  10   6     1006.51      937.66     60.59 o 
 -14  10   6        1.21        6.15      5.22 o 
 -12  10   6      116.98      107.40     13.17 o 
 -10  10   6       13.55       11.61      4.46 o 
  -8  10   6      247.61      239.72     11.32 o 
  -6  10   6      230.51      229.00      8.36 o 
  -4  10   6        0.31        1.20      1.91 o 
  -2  10   6     2217.13     2232.44     23.64 o 
   0  10   6       41.00       49.65      4.06 o 
   2  10   6      255.70      249.11      9.53 o 
   4  10   6      124.50      109.50     12.00 o 
   6  10   6       93.85      123.98     12.37 o 
   8  10   6       88.73       97.98     12.26 o 
  10  10   6       99.56      122.68     14.07 o 
  12  10   6      312.65      279.35     17.95 o 
  14  10   6      410.67      392.24     21.83 o 
  16  10   6       99.29      109.30     14.98 o 
 -17  11   6      155.17      164.70     25.84 o 
 -15  11   6       41.01       54.28     21.91 o 
 -13  11   6       11.34       18.97      6.85 o 
 -11  11   6       47.53       65.32     10.36 o 
  -9  11   6       82.30      110.27     10.12 o 
  -7  11   6        7.16       12.01      3.96 o 
  -5  11   6      238.68      226.81      8.34 o 
  -3  11   6      598.75      583.55     11.24 o 
  -1  11   6     2885.97     2871.56     28.58 o 
   1  11   6        0.25       -2.02      2.97 o 
   3  11   6     1402.71     1417.03     32.65 o 
   5  11   6        5.93        0.47      9.23 o 
   7  11   6      453.30      386.26     18.44 o 
   9  11   6      403.75      388.55     19.66 o 
  11  11   6      211.24      197.14     17.64 o 
  13  11   6      456.58      385.28     29.91 o 
  15  11   6        2.02       15.45     11.92 o 
 -16  12   6      110.25      185.77     27.53 o 
 -14  12   6        9.46       19.32      6.41 o 
 -12  12   6       40.45       42.62      9.24 o 
 -10  12   6      113.99      126.25     14.13 o 
  -8  12   6       64.45       66.51     10.17 o 
  -6  12   6      406.62      401.60     14.37 o 
  -4  12   6      114.40      101.91      5.59 o 
  -2  12   6      328.16      351.57      9.05 o 
   0  12   6       39.84       50.11      4.57 o 
   2  12   6       30.82       33.49      4.57 o 
   4  12   6      100.74      110.87     13.99 o 
   6  12   6      151.55      154.59     25.37 o 
   8  12   6       77.64       91.99     11.99 o 
  10  12   6      187.66      178.93     16.62 o 
  12  12   6       18.51       28.66      9.77 o 
  14  12   6        7.36       15.55      6.50 o 
  16  12   6       98.28      126.10     24.30 o 
 -15  13   6       46.21       65.51     15.69 o 
 -13  13   6       45.45       41.51     16.07 o 
 -11  13   6       70.73       97.27     12.56 o 
  -9  13   6        0.71       10.61      4.80 o 
  -7  13   6     1137.37     1051.64     24.56 o 
  -5  13   6      216.40      217.79     11.34 o 
  -3  13   6      822.30      734.50     13.62 o 
  -1  13   6      497.84      442.17     10.85 o 
   1  13   6      128.79      134.72      7.77 o 
   3  13   6     1321.83     1220.79     39.68 o 
   5  13   6       38.88       44.66      8.54 o 
   7  13   6      440.66      386.35     19.23 o 
   9  13   6      297.92      236.75     23.76 o 
  11  13   6      113.56      131.21     14.96 o 
  13  13   6      156.38      159.59     17.02 o 
  15  13   6       36.36       50.75     10.43 o 
 -14  14   6       10.67       24.76     14.30 o 
 -12  14   6       16.79       15.05     12.99 o 
 -10  14   6       34.51       44.69      7.50 o 
  -8  14   6      546.83      469.41     17.19 o 
  -6  14   6       25.66       28.47      5.88 o 
  -4  14   6      607.18      552.39     16.61 o 
  -2  14   6      433.40      361.85      9.93 o 
   0  14   6      124.61      142.27      7.64 o 
   2  14   6       92.56       96.45      7.44 o 
   4  14   6      490.15      492.99     20.61 o 
   6  14   6       38.46       32.76      7.61 o 
   8  14   6        1.74       10.46      5.15 o 
  10  14   6       12.06       25.18      7.15 o 
  12  14   6       69.73      103.61     17.69 o 
  14  14   6        0.46        8.93      6.49 o 
 -15  15   6       74.12       94.05     15.66 o 
 -13  15   6       11.97       21.07     12.00 o 
 -11  15   6      100.38       85.97     10.15 o 
  -9  15   6       82.75       86.41      9.91 o 
  -7  15   6      268.23      227.88     13.02 o 
  -5  15   6      325.45      294.82     12.74 o 
  -3  15   6       31.05       29.51      5.82 o 
  -1  15   6       80.22       89.32      6.28 o 
   1  15   6      204.18      207.64      8.90 o 
   3  15   6        2.82       29.38      9.50 o 
   5  15   6      473.88      422.68     19.83 o 
   7  15   6        7.69        5.24      7.00 o 
   9  15   6        2.67        4.66     11.00 o 
  11  15   6       48.72       69.74     11.67 o 
  13  15   6        7.38       15.92      9.84 o 
 -14  16   6       24.32       28.75     11.18 o 
 -12  16   6        0.02       16.61     11.07 o 
 -10  16   6        5.43       18.51      7.63 o 
  -8  16   6        0.29       17.56      4.96 o 
  -6  16   6        4.75       17.28      6.87 o 
  -4  16   6        0.29       -2.26      5.28 o 
  -2  16   6        0.32        9.11      3.48 o 
   0  16   6        1.87        1.90      4.17 o 
   2  16   6      101.31       85.85      9.09 o 
   4  16   6       23.01       38.90      7.98 o 
   6  16   6       90.99       81.79     11.44 o 
   8  16   6       78.51      103.56     12.81 o 
  10  16   6       22.47       35.78      8.26 o 
  12  16   6        0.34       -0.62      9.15 o 
 -13  17   6       37.78       63.40     12.64 o 
 -11  17   6        1.92        3.32      5.60 o 
  -9  17   6       49.04       59.91     21.38 o 
  -7  17   6        3.65        6.28      4.49 o 
  -5  17   6      137.13      157.38     11.62 o 
  -3  17   6       25.73       31.94      5.50 o 
  -1  17   6       35.94       48.34      5.62 o 
   1  17   6        0.19        3.57      3.75 o 
   3  17   6       18.89       30.83      6.33 o 
   5  17   6       21.58       15.61      7.38 o 
   7  17   6        4.20        6.93      5.82 o 
   9  17   6       19.49       12.01     11.38 o 
  11  17   6       33.23       28.64      8.65 o 
 -12  18   6        1.46       -4.09      7.85 o 
 -10  18   6       82.61      105.77     16.54 o 
  -8  18   6       21.25       25.92     11.23 o 
  -6  18   6        4.99       10.78      6.57 o 
  -4  18   6       86.39      109.51     16.69 o 
  -2  18   6       51.15       62.71      9.05 o 
   0  18   6       69.48       91.58      9.04 o 
   2  18   6       14.00       10.06      6.50 o 
   4  18   6       86.89       75.53     10.82 o 
   6  18   6        0.02        4.38      6.00 o 
   8  18   6        5.23        2.87     14.69 o 
  10  18   6       48.84       63.50     11.25 o 
 -11  19   6        4.09       26.26      8.69 o 
  -9  19   6        9.23       16.54      6.80 o 
  -7  19   6        0.23        3.88      5.72 o 
  -5  19   6        0.02       10.40      9.44 o 
  -3  19   6        5.71       18.78      7.30 o 
  -1  19   6        0.68       11.53      9.38 o 
   1  19   6       17.06       27.61     10.06 o 
   3  19   6       21.12       28.95      6.17 o 
   5  19   6      130.52      146.49     15.11 o 
   7  19   6        8.58       20.51      6.67 o 
   9  19   6        8.55       30.46      8.23 o 
 -10  20   6        5.77       34.33      7.78 o 
  -8  20   6       80.44      144.66     17.21 o 
  -6  20   6       11.62       20.71      6.02 o 
  -4  20   6        1.64       11.53      9.69 o 
  -2  20   6       38.28       32.60     13.53 o 
   0  20   6        1.76        6.00      8.77 o 
   2  20   6       26.66       27.19      8.51 o 
   4  20   6       62.59       79.76     11.80 o 
   6  20   6        3.12       16.40      7.30 o 
   8  20   6        0.35        8.23      9.15 o 
  -9  21   6        0.78       19.53     11.53 o 
  -7  21   6        1.27        7.60      5.83 o 
  -5  21   6        0.11       22.61     11.69 o 
  -3  21   6       18.67       65.05     14.76 o 
  -1  21   6       23.37       42.91     15.07 o 
   1  21   6        0.04        0.00      9.38 o 
   3  21   6        3.57       18.16      8.55 o 
   5  21   6        2.65       11.13      5.83 o 
   7  21   6        1.03       16.41      6.87 o 
  -6  22   6        0.99        9.38     10.46 o 
  -4  22   6        5.50       14.92     12.15 o 
  -2  22   6       46.67       63.51     16.15 o 
   0  22   6        3.84       11.23     11.07 o 
   2  22   6        5.17        9.14      7.07 o 
   4  22   6        0.07        4.12     13.76 o 
  -1  23   6       14.28       21.84     14.61 o 
   1  23   6        0.81       -8.00      8.00 o 
 -15   1   7      114.81      109.56     13.23 o 
 -13   1   7       32.89       36.11      4.84 o 
 -11   1   7      113.22      133.40      8.00 o 
  -9   1   7      238.62      249.42      8.45 o 
  -7   1   7     1332.85     1416.97     19.87 o 
  -5   1   7       19.06       36.54      2.64 o 
  -3   1   7     3236.57     3475.29     32.63 o 
  -1   1   7      167.48      163.58      4.58 o 
   1   1   7    24939.74    26969.58    183.91 o 
   3   1   7       64.85       82.24      5.59 o 
   5   1   7      221.85      254.68      8.61 o 
   7   1   7     2045.57     2063.49     28.18 o 
   9   1   7      780.49      719.07     16.37 o 
  11   1   7      805.47      801.78     27.45 o 
  13   1   7       75.03      102.44     15.90 o 
  15   1   7       12.67       17.14      8.30 o 
  17   1   7       35.78       43.97     17.38 o 
 -18   2   7        8.66       -6.31      6.31 o 
 -16   2   7       40.47       41.01     17.22 o 
 -14   2   7       23.83       42.97      7.66 o 
 -12   2   7      112.08      116.02      7.86 o 
 -10   2   7       48.31       73.24      6.78 o 
  -8   2   7      674.13      702.67     13.71 o 
  -6   2   7      789.10      831.84     15.31 o 
  -4   2   7      121.08      161.78      5.29 o 
  -2   2   7      479.63      511.82      7.55 o 
   0   2   7      673.08      953.33     14.60 o 
   2   2   7     1145.34      956.51     18.19 o 
   4   2   7     2613.49     2990.82     39.77 o 
   6   2   7      752.11      727.60     16.82 o 
   8   2   7      810.29      794.51     18.48 o 
  10   2   7     1739.56     1559.44     77.97 o 
  12   2   7       11.79        2.18      4.22 o 
  14   2   7       61.52       83.91     14.19 o 
  16   2   7       19.44       42.74     10.71 o 
  18   2   7        0.83       -1.23      8.38 o 
 -19   3   7      141.34      198.84     25.99 o 
 -17   3   7       36.31       44.38      8.56 o 
 -15   3   7       50.88       80.30     11.14 o 
 -13   3   7      217.87      226.06     22.00 o 
 -11   3   7     1908.35     1831.10     26.12 o 
  -9   3   7       33.80       50.57      4.79 o 
  -7   3   7      114.95      113.41     14.08 o 
  -5   3   7      196.52      198.22      5.37 o 
  -3   3   7      497.83      459.73      7.89 o 
  -1   3   7      565.36      538.83     10.47 o 
   1   3   7    12443.42    13244.28    113.11 o 
   3   3   7       40.74       47.85      5.25 o 
   5   3   7       15.54       20.94      8.04 o 
   7   3   7      957.32      938.54     19.82 o 
   9   3   7     1369.92     1251.45     32.48 o 
  11   3   7      314.15      296.16     32.37 o 
  13   3   7      189.89      184.01     17.85 o 
  15   3   7       13.80       19.30      8.80 o 
  17   3   7       21.74       40.84     10.97 o 
 -18   4   7       45.19       46.56      8.07 o 
 -16   4   7        1.31       13.32      9.38 o 
 -14   4   7       18.60       30.92     10.46 o 
 -12   4   7     1343.70     1212.87     25.37 o 
 -10   4   7     1164.56     1105.17     22.92 o 
  -8   4   7      218.67      216.63      7.30 o 
  -6   4   7      550.27      599.33     10.02 o 
  -4   4   7      188.75      182.35      5.10 o 
  -2   4   7      933.98     1013.33     15.04 o 
   0   4   7     1608.96     1701.35     21.24 o 
   2   4   7      455.90      541.32     13.48 o 
   4   4   7     1868.81     1933.16     39.90 o 
   6   4   7       92.26      105.77      7.11 o 
   8   4   7      331.28      322.30     15.79 o 
  10   4   7       11.43       23.12      6.23 o 
  12   4   7      373.67      331.65     36.52 o 
  14   4   7      211.45      231.54     27.91 o 
  16   4   7       46.01       68.59     13.93 o 
 -19   5   7       94.33      113.56     16.07 o 
 -17   5   7        0.65        5.65     12.76 o 
 -15   5   7      189.95      198.61     15.45 o 
 -13   5   7        7.69       13.23     11.38 o 
 -11   5   7      258.30      211.81     32.01 o 
  -9   5   7      461.72      467.98     14.37 o 
  -7   5   7      979.36      974.03     13.66 o 
  -5   5   7     2674.70     2680.81     24.67 o 
  -3   5   7      292.19      312.11     12.76 o 
  -1   5   7      555.38      597.91     11.61 o 
   1   5   7      164.21      234.11      9.41 o 
   3   5   7        9.89       28.96      4.31 o 
   5   5   7      209.84      237.86      9.28 o 
   7   5   7       48.88       53.10      8.52 o 
   9   5   7        0.02        7.55      4.81 o 
  11   5   7       32.87       36.99      8.84 o 
  13   5   7      277.44      298.85     18.13 o 
  15   5   7        1.13       -0.15     10.30 o 
  17   5   7        0.56       12.75     11.00 o 
 -18   6   7        0.20        9.94      5.91 o 
 -16   6   7       33.73       48.49      8.96 o 
 -14   6   7      134.57      137.17     14.44 o 
 -12   6   7        1.59       -3.10     10.36 o 
 -10   6   7      515.22      489.04     15.11 o 
  -8   6   7        9.48       16.17      3.22 o 
  -6   6   7     3721.97     3789.07     38.54 o 
  -4   6   7     1299.04     1309.15     21.11 o 
  -2   6   7     1428.25     1462.75     19.76 o 
   0   6   7      493.05      450.56     10.30 o 
   2   6   7     2034.21     2233.20     30.90 o 
   4   6   7      785.91      809.15     17.46 o 
   6   6   7        1.89        3.37      3.39 o 
   8   6   7        8.78        9.39      8.00 o 
  10   6   7      271.01      216.46     22.53 o 
  12   6   7        0.03       12.89      6.00 o 
  14   6   7       53.68       64.43     10.42 o 
  16   6   7       66.99       76.28     17.99 o 
 -17   7   7      178.56      216.74     19.06 o 
 -15   7   7        7.43        7.91      5.76 o 
 -13   7   7       79.84       87.00     11.63 o 
 -11   7   7      265.97      223.40     14.13 o 
  -9   7   7       16.77       29.12      4.20 o 
  -7   7   7       12.06       21.49      3.39 o 
  -5   7   7      345.56      309.97      9.02 o 
  -3   7   7       68.96      100.72      4.39 o 
  -1   7   7      283.52      305.11      8.59 o 
   1   7   7        4.99       16.96      2.94 o 
   3   7   7       52.74       45.49      8.69 o 
   5   7   7      305.97      311.33     10.57 o 
   7   7   7        0.40        4.65      3.75 o 
   9   7   7      163.50      183.97     15.30 o 
  11   7   7      365.05      367.31     36.75 o 
  13   7   7        1.84       17.66      7.54 o 
  15   7   7        5.95       19.58      6.46 o 
  17   7   7        0.59       17.22     14.30 o 
 -18   8   7       49.47       72.58     11.36 o 
 -16   8   7      189.70      228.29     17.37 o 
 -14   8   7        1.92        4.08      5.32 o 
 -12   8   7      267.52      221.00     14.95 o 
 -10   8   7      408.97      381.83     18.25 o 
  -8   8   7      166.58      192.04      9.99 o 
  -6   8   7        6.67        9.27      2.84 o 
  -4   8   7       40.38       47.46      4.69 o 
  -2   8   7       21.58        9.01      2.16 o 
   0   8   7     1331.59     1204.56     21.46 o 
   2   8   7      121.52      120.50      6.99 o 
   4   8   7       14.31       38.49      5.10 o 
   6   8   7      473.06      440.70     18.52 o 
   8   8   7       23.71       39.42      7.71 o 
  10   8   7        0.77        6.61      4.77 o 
  12   8   7       47.07       69.53     11.23 o 
  14   8   7       22.00       27.55     17.15 o 
  16   8   7      214.20      240.60     18.88 o 
 -17   9   7        7.72        9.82      6.26 o 
 -15   9   7      116.16      111.08     21.76 o 
 -13   9   7       13.41       13.81     12.53 o 
 -11   9   7        1.51       12.79      5.30 o 
  -9   9   7      130.69      137.62     11.60 o 
  -7   9   7     1411.00     1381.94     23.35 o 
  -5   9   7        4.44        4.22      2.45 o 
  -3   9   7      291.53      262.72      7.10 o 
  -1   9   7      351.01      351.61      8.39 o 
   1   9   7       29.88       35.15      4.22 o 
   3   9   7      106.77      131.29      7.37 o 
   5   9   7      102.98      101.19     11.76 o 
   7   9   7        2.45        4.12      4.31 o 
   9   9   7      594.24      547.97     23.15 o 
  11   9   7      497.20      447.14     22.11 o 
  13   9   7      454.87      473.95     58.67 o 
  15   9   7        5.20       35.19      8.92 o 
 -16  10   7       80.15      105.49     13.68 o 
 -14  10   7        8.72       27.24      7.12 o 
 -12  10   7       15.28       17.08      5.93 o 
 -10  10   7       98.75      102.47      9.84 o 
  -8  10   7       20.52       17.91      4.94 o 
  -6  10   7       34.17       34.01      5.13 o 
  -4  10   7      245.96      264.95      8.92 o 
  -2  10   7      174.55      150.72      6.37 o 
   0  10   7     1088.10     1065.44     17.82 o 
   2  10   7      635.99      566.22     17.36 o 
   4  10   7      192.62      182.37     15.69 o 
   6  10   7      234.84      225.97     16.30 o 
   8  10   7      649.23      580.98     23.73 o 
  10  10   7      137.49      126.08     14.76 o 
  12  10   7        2.21        4.15      5.43 o 
  14  10   7       25.15       32.98      8.51 o 
  16  10   7       12.19       54.40      9.68 o 
 -17  11   7       36.85       83.31     22.99 o 
 -15  11   7       71.44       91.38     13.04 o 
 -13  11   7       92.56       95.84     13.06 o 
 -11  11   7        3.31       15.67      6.47 o 
  -9  11   7       20.71       42.89      6.63 o 
  -7  11   7       10.52       10.88      4.44 o 
  -5  11   7      101.49      121.00      7.54 o 
  -3  11   7       42.28       52.33      5.26 o 
  -1  11   7        8.75       11.58      2.76 o 
   1  11   7       66.29       84.54      6.23 o 
   3  11   7       53.21       54.05     13.99 o 
   5  11   7      245.10      228.59     14.33 o 
   7  11   7        6.70       -0.40      5.84 o 
   9  11   7      411.92      363.70     19.40 o 
  11  11   7      263.51      292.79     18.54 o 
  13  11   7       36.56       47.34      9.60 o 
  15  11   7       53.71       77.97     12.58 o 
 -16  12   7       73.18      100.67     13.97 o 
 -14  12   7       56.08       50.97      9.38 o 
 -12  12   7       19.92       33.85      7.68 o 
 -10  12   7        0.03        1.19      3.95 o 
  -8  12   7      171.85      186.86     11.70 o 
  -6  12   7      425.01      436.34     14.91 o 
  -4  12   7      139.51      142.90      8.30 o 
  -2  12   7      547.94      527.79     11.50 o 
   0  12   7      740.85      665.98     12.99 o 
   2  12   7      601.23      569.73     20.81 o 
   4  12   7      430.91      373.82     17.94 o 
   6  12   7       14.23       27.61      7.00 o 
   8  12   7        3.03        7.06      4.74 o 
  10  12   7        0.93       10.32      5.52 o 
  12  12   7        1.01       13.19     14.92 o 
  14  12   7       91.00      132.03     19.38 o 
 -15  13   7       11.45       26.05      7.82 o 
 -13  13   7        2.36        6.45      6.50 o 
 -11  13   7       13.65       32.76      6.62 o 
  -9  13   7        2.38       -2.71      3.91 o 
  -7  13   7     1070.14     1033.66     24.59 o 
  -5  13   7        0.46        8.36      3.34 o 
  -3  13   7       68.87       67.90      6.40 o 
  -1  13   7       10.32       17.52      3.47 o 
   1  13   7        7.73       14.86      3.95 o 
   3  13   7       92.94      106.75     13.92 o 
   5  13   7       45.84       43.53     15.99 o 
   7  13   7      135.32      110.26     13.31 o 
   9  13   7        0.20        9.55      6.38 o 
  11  13   7       17.30       10.75      8.00 o 
  13  13   7      112.36      132.73     18.53 o 
 -14  14   7      120.43      124.70     15.86 o 
 -12  14   7       55.92       71.09     11.31 o 
 -10  14   7      364.87      342.45     16.49 o 
  -8  14   7       69.21       64.32      9.00 o 
  -6  14   7      711.29      675.37     19.44 o 
  -4  14   7       13.23       15.71      3.74 o 
  -2  14   7     3103.10     2775.43     45.39 o 
   0  14   7        3.00       13.15      3.93 o 
   2  14   7      129.89      119.46     12.46 o 
   4  14   7        1.83        4.80     10.30 o 
   6  14   7       16.96       20.91      7.42 o 
   8  14   7        1.48        9.50      5.62 o 
  10  14   7       78.32       70.60     11.25 o 
  12  14   7       21.18       18.37      8.15 o 
  14  14   7       44.23       58.94     10.86 o 
 -13  15   7       31.48       56.29     10.33 o 
 -11  15   7       70.86       71.17     12.61 o 
  -9  15   7        0.43       11.83      4.81 o 
  -7  15   7        9.99       19.74      6.98 o 
  -5  15   7       10.66       19.28      4.74 o 
  -3  15   7      382.76      344.53     11.41 o 
  -1  15   7       86.43      119.26      9.64 o 
   1  15   7        5.51       15.10      4.02 o 
   3  15   7      214.61      211.53     14.03 o 
   5  15   7        8.09       14.87      6.25 o 
   7  15   7        0.06       13.33      5.69 o 
   9  15   7       51.94       58.34     10.30 o 
  11  15   7       14.04       20.02      7.07 o 
  13  15   7        6.70       12.75     20.99 o 
 -14  16   7      203.37      268.20     33.06 o 
 -12  16   7       37.77       56.86     10.21 o 
 -10  16   7      300.70      288.51     19.13 o 
  -8  16   7        5.49       16.40      4.98 o 
  -6  16   7       26.25       22.41      5.31 o 
  -4  16   7       47.88       56.30      7.15 o 
  -2  16   7       37.17       70.15      6.39 o 
   0  16   7        0.09        8.53      5.35 o 
   2  16   7        4.22        6.05      4.15 o 
   4  16   7      279.14      294.77     27.76 o 
   6  16   7       19.88       17.38      6.63 o 
   8  16   7       12.40       17.22      6.92 o 
  10  16   7        0.00        9.54     10.92 o 
  12  16   7        2.25       16.08      6.84 o 
 -13  17   7       21.00       76.43     17.84 o 
 -11  17   7        0.40        7.25      4.94 o 
  -9  17   7      154.72      158.13     13.36 o 
  -7  17   7       34.86       52.13      9.50 o 
  -5  17   7       37.06       45.33      9.49 o 
  -3  17   7       26.56       35.55      6.06 o 
  -1  17   7        0.39        4.03      6.04 o 
   1  17   7       64.64       72.97     10.14 o 
   3  17   7      378.12      315.68     17.88 o 
   5  17   7       72.78       63.08     10.00 o 
   7  17   7        4.07       20.21      6.36 o 
   9  17   7       25.98       39.03      8.41 o 
  11  17   7       67.31       97.63     13.48 o 
 -12  18   7        7.71       14.86     14.76 o 
 -10  18   7        3.26        2.19      6.90 o 
  -8  18   7      173.36      193.51     14.17 o 
  -6  18   7       31.00       54.04      8.24 o 
  -4  18   7       28.64       36.49      7.67 o 
  -2  18   7        4.58       14.81      5.93 o 
   0  18   7        0.30        9.38      8.88 o 
   2  18   7        0.07        9.49      4.76 o 
   4  18   7       60.13       79.99     11.69 o 
   6  18   7       28.92       57.08     11.84 o 
   8  18   7        4.00        0.18      6.00 o 
  10  18   7        4.48       19.18      6.72 o 
 -11  19   7        2.37       14.64     15.85 o 
  -9  19   7       12.08       46.61     10.43 o 
  -7  19   7       84.76      122.89     31.53 o 
  -5  19   7       20.04       58.85      8.71 o 
  -3  19   7       23.02       41.48      8.07 o 
  -1  19   7        8.90       13.38      9.07 o 
   1  19   7        0.03        3.45      5.08 o 
   3  19   7       37.84       76.57     11.32 o 
   5  19   7       13.35       14.29      5.41 o 
   7  19   7       46.31       76.75     12.00 o 
   9  19   7        0.54        5.77      6.09 o 
  -8  20   7       15.48       44.74     10.69 o 
  -6  20   7        4.78        9.48      5.76 o 
  -4  20   7       19.59       40.38      8.85 o 
  -2  20   7        0.69       12.76      9.38 o 
   0  20   7        5.72       18.76     11.07 o 
   2  20   7       34.94       33.12      8.85 o 
   4  20   7       29.75       31.52     11.92 o 
   6  20   7        3.18        9.78      6.23 o 
   8  20   7        0.13       21.73      7.23 o 
  -7  21   7       35.62       87.97     10.86 o 
  -5  21   7        0.12       18.76     10.46 o 
  -3  21   7        0.05       12.92     10.92 o 
  -1  21   7       10.43       26.76     12.00 o 
   1  21   7        1.07       23.53     12.76 o 
   3  21   7        3.74       39.94     10.76 o 
   5  21   7        2.85        6.58      5.67 o 
  -6  22   7       40.36       67.51     17.07 o 
  -4  22   7        0.22       25.84     12.76 o 
  -2  22   7       23.62       41.98     14.76 o 
   0  22   7        8.18       26.45     12.00 o 
   2  22   7        0.13       14.15     13.07 o 
   4  22   7       66.43       57.82     14.46 o 
 -14   0   8      488.34      442.81     32.06 o 
 -12   0   8      797.51      727.96     23.15 o 
 -10   0   8      405.97      404.51     16.11 o 
  -8   0   8      913.53      878.03     22.81 o 
  -6   0   8      240.60      269.53     25.37 o 
  -4   0   8      531.35      561.52     30.30 o 
  -2   0   8       87.88       63.69      3.85 o 
   0   0   8     9802.52     9643.93    137.79 o 
   2   0   8     6016.72     5534.04     71.31 o 
   4   0   8      881.98      816.70     22.59 o 
   6   0   8        1.59       -1.54      3.52 o 
   8   0   8    11084.16    10716.92    128.95 o 
  10   0   8      301.76      283.94     26.45 o 
  12   0   8      498.39      478.27     37.37 o 
  14   0   8      124.12      101.65     23.22 o 
  16   0   8        8.41        6.61     11.53 o 
 -15   1   8       11.99       26.84      5.49 o 
 -13   1   8        0.27       14.86      3.73 o 
 -11   1   8      299.47      298.64     10.19 o 
  -9   1   8       31.58       36.75      4.35 o 
  -7   1   8      320.00      326.64     13.56 o 
  -5   1   8      659.20      584.28     11.70 o 
  -3   1   8     1477.30     1564.27     16.23 o 
  -1   1   8     2397.62     2403.70     24.75 o 
   1   1   8     4067.05     4128.07     40.06 o 
   3   1   8       19.45       10.59      2.69 o 
   5   1   8       30.05       41.06      4.85 o 
   7   1   8       14.78       21.90      4.09 o 
   9   1   8      193.24      205.20      9.65 o 
  11   1   8        5.33        5.05      3.89 o 
  13   1   8        7.78        8.96      7.13 o 
  15   1   8        4.69       21.21     10.24 o 
  17   1   8       70.93       84.56     16.84 o 
 -16   2   8       43.39       62.18      9.56 o 
 -14   2   8       59.76       78.48      8.23 o 
 -12   2   8      288.40      276.29     11.93 o 
 -10   2   8       62.97       80.15      6.20 o 
  -8   2   8      183.13      198.41      7.39 o 
  -6   2   8     2080.18     2064.01     21.69 o 
  -4   2   8      528.75      601.39      9.50 o 
  -2   2   8      193.90      201.43      4.96 o 
   0   2   8      493.34      515.19     10.86 o 
   2   2   8      217.32      218.38      7.80 o 
   4   2   8      148.02      137.38      6.95 o 
   6   2   8       18.94       29.25      4.35 o 
   8   2   8        7.14        4.64      4.53 o 
  10   2   8       42.23       49.46      7.49 o 
  12   2   8        0.86       -3.23      5.07 o 
  14   2   8       12.02        6.02      8.00 o 
  16   2   8       22.54       22.11     20.15 o 
 -17   3   8        0.08       14.06      7.15 o 
 -15   3   8       96.28       78.50     10.88 o 
 -13   3   8      257.77      260.11     11.77 o 
 -11   3   8      315.42      324.75     19.22 o 
  -9   3   8       24.37       27.17      3.83 o 
  -7   3   8      295.26      267.59      8.20 o 
  -5   3   8     6641.40     6852.33     50.22 o 
  -3   3   8      739.80      675.18     11.95 o 
  -1   3   8     1689.37     1740.30     18.70 o 
   1   3   8     1473.72     1503.22     24.69 o 
   3   3   8      438.32      370.08     11.98 o 
   5   3   8     1358.41     1369.81     24.77 o 
   7   3   8        1.96        4.43      3.37 o 
   9   3   8      679.71      618.19     23.15 o 
  11   3   8      321.28      285.81     14.66 o 
  13   3   8        0.00       11.49      5.12 o 
  15   3   8        5.43       -3.16      6.50 o 
  17   3   8       99.22      124.86     19.51 o 
 -18   4   8       61.77       58.24     10.05 o 
 -16   4   8      110.70      136.01     14.68 o 
 -14   4   8      103.68      117.60     13.16 o 
 -12   4   8        0.63        7.69      3.92 o 
 -10   4   8       40.06       45.20      6.77 o 
  -8   4   8       54.61       53.69      9.12 o 
  -6   4   8      279.70      262.93      6.75 o 
  -4   4   8      103.95      135.73      5.75 o 
  -2   4   8      346.18      321.15      6.71 o 
   0   4   8     1697.20     1779.69     27.49 o 
   2   4   8      821.74      845.04     18.17 o 
   4   4   8      253.85      276.70     10.42 o 
   6   4   8       34.34       30.22      4.92 o 
   8   4   8     3976.73     3752.97     79.04 o 
  10   4   8       28.22       34.00      7.92 o 
  12   4   8      725.32      692.00     48.98 o 
  14   4   8        8.66       21.04      8.86 o 
  16   4   8       57.29       70.46     14.53 o 
 -17   5   8       86.50       97.27     12.27 o 
 -15   5   8      110.39      107.18     23.22 o 
 -13   5   8      493.64      403.81     19.24 o 
 -11   5   8       27.13       41.85      6.22 o 
  -9   5   8      237.59      204.52      9.78 o 
  -7   5   8      271.55      273.70     10.25 o 
  -5   5   8      123.15      162.54      6.49 o 
  -3   5   8      180.12      188.47      8.95 o 
  -1   5   8     5906.75     6584.75     70.54 o 
   1   5   8       84.15      116.52      8.28 o 
   3   5   8      530.81      596.20     15.41 o 
   5   5   8      727.94      692.88     17.27 o 
   7   5   8      114.19      103.50     11.60 o 
   9   5   8      921.40      859.28     28.30 o 
  11   5   8        2.18       24.12      6.88 o 
  13   5   8       21.42       39.05      8.65 o 
  15   5   8       87.23      121.10     17.25 o 
  17   5   8        3.52        3.26      9.69 o 
 -18   6   8        2.60       18.92      9.69 o 
 -16   6   8        2.13       10.25      5.89 o 
 -14   6   8      220.50      211.67     14.40 o 
 -12   6   8      248.51      223.54     51.35 o 
 -10   6   8       63.00       78.52      7.93 o 
  -8   6   8      105.85      110.01      6.77 o 
  -6   6   8       11.43       15.49      2.94 o 
  -4   6   8      245.48      240.82      7.86 o 
  -2   6   8       64.16       42.78      4.36 o 
   0   6   8       28.70       33.04      4.03 o 
   2   6   8      231.54      236.78     14.38 o 
   4   6   8      233.47      221.90     10.12 o 
   6   6   8      707.63      666.12     27.60 o 
   8   6   8       29.87       49.05      9.24 o 
  10   6   8      361.56      379.56     33.76 o 
  12   6   8        3.86       20.42      6.61 o 
  14   6   8      378.18      396.59     21.50 o 
  16   6   8       63.38       99.19     22.76 o 
 -17   7   8        0.73        5.55      5.71 o 
 -15   7   8       75.48      102.79     13.10 o 
 -13   7   8        0.00        6.76      5.00 o 
 -11   7   8      101.58       78.59     11.46 o 
  -9   7   8      301.53      289.06     10.08 o 
  -7   7   8       10.77       10.60      5.24 o 
  -5   7   8        0.38        2.14      2.08 o 
  -3   7   8      689.20      595.93     12.70 o 
  -1   7   8      696.28      740.00     14.36 o 
   1   7   8      211.65      224.18      9.40 o 
   3   7   8      534.54      484.11     21.28 o 
   5   7   8     1571.85     1554.43     36.13 o 
   7   7   8      496.57      478.70     26.14 o 
   9   7   8     2517.52     2475.73     62.36 o 
  11   7   8      292.22      271.32     17.29 o 
  13   7   8      421.31      370.67     20.98 o 
  15   7   8      228.20      245.36     33.14 o 
 -18   8   8        6.67       22.37      8.21 o 
 -16   8   8      311.49      276.78     20.45 o 
 -14   8   8      104.38      109.61     13.64 o 
 -12   8   8       20.49       44.06      9.15 o 
 -10   8   8       73.82       93.61     18.61 o 
  -8   8   8      181.56      182.69      7.98 o 
  -6   8   8        7.26        8.47      2.76 o 
  -4   8   8      446.02      424.39     21.71 o 
  -2   8   8       56.04       75.57      7.23 o 
   0   8   8       28.11       30.94      4.18 o 
   2   8   8     1397.30     1482.52     25.71 o 
   4   8   8       24.06       22.64      4.96 o 
   6   8   8      617.74      540.72     21.45 o 
   8   8   8     2537.58     2312.76     49.64 o 
  10   8   8        0.03       -0.48      5.20 o 
  12   8   8      686.62      603.87     31.91 o 
  14   8   8       30.91       39.75      8.69 o 
  16   8   8       47.04       54.73     10.25 o 
 -17   9   8        8.22       25.61     12.23 o 
 -15   9   8        0.61       15.84      6.46 o 
 -13   9   8        4.81        6.26     20.61 o 
 -11   9   8       15.43       29.08      7.17 o 
  -9   9   8       19.77       21.05      4.88 o 
  -7   9   8       32.86       32.10      4.42 o 
  -5   9   8       49.51       38.73      4.58 o 
  -3   9   8      365.40      384.90     10.71 o 
  -1   9   8      342.53      372.89     10.59 o 
   1   9   8       87.23       81.66      6.29 o 
   3   9   8       75.76      101.90      7.23 o 
   5   9   8      358.41      291.57     24.99 o 
   7   9   8       33.85       45.50      9.49 o 
   9   9   8      242.89      228.26     16.72 o 
  11   9   8       74.66       96.73     13.39 o 
  13   9   8        6.85       18.82     11.46 o 
  15   9   8       43.60       52.50     15.15 o 
 -16  10   8        0.00        3.89     12.61 o 
 -14  10   8        7.63       24.62      6.63 o 
 -12  10   8       43.09       57.71      9.95 o 
 -10  10   8      255.90      240.23     11.80 o 
  -8  10   8      230.60      255.23     13.60 o 
  -6  10   8      101.41      101.36      7.25 o 
  -4  10   8      193.08      182.99      7.77 o 
  -2  10   8       30.18       47.53      5.64 o 
   0  10   8      345.94      347.30     11.88 o 
   2  10   8      230.58      199.62     10.29 o 
   4  10   8       34.88       30.20     10.23 o 
   6  10   8     1533.64     1371.35     35.91 o 
   8  10   8        2.04        7.02     10.53 o 
  10  10   8        0.93        3.84      5.66 o 
  12  10   8      211.72      225.06     17.81 o 
  14  10   8        7.42       19.48     13.30 o 
 -15  11   8        1.30       12.36     14.38 o 
 -13  11   8        0.20        5.96      5.65 o 
 -11  11   8      195.74      195.91     16.90 o 
  -9  11   8      726.87      660.10     19.73 o 
  -7  11   8      438.06      377.24     13.98 o 
  -5  11   8      880.66      820.13     17.06 o 
  -3  11   8       32.79       52.26      5.68 o 
  -1  11   8       48.36       44.38      5.35 o 
   1  11   8      127.43      124.95      7.71 o 
   3  11   8       10.70       11.23      5.23 o 
   5  11   8      912.68      821.04     27.34 o 
   7  11   8       53.71       43.03      8.99 o 
   9  11   8      633.79      552.77     24.38 o 
  11  11   8       20.61       22.84      6.94 o 
  13  11   8       43.74       69.54     11.36 o 
  15  11   8       30.10       48.53      9.64 o 
 -16  12   8       54.55      104.89     31.53 o 
 -14  12   8       17.88        8.26      6.79 o 
 -12  12   8       54.33       52.75      8.87 o 
 -10  12   8       70.83       76.38      9.20 o 
  -8  12   8     1010.00      817.44     21.90 o 
  -6  12   8       17.42       18.16      4.42 o 
  -4  12   8       71.43       62.54      6.30 o 
  -2  12   8       39.18       35.68      5.22 o 
   0  12   8       88.72       95.74      7.35 o 
   2  12   8      221.00      217.68     13.48 o 
   4  12   8       54.64       56.94      9.67 o 
   6  12   8       22.58       31.78      7.68 o 
   8  12   8       49.61       45.74      8.97 o 
  10  12   8      275.30      257.44     17.20 o 
  12  12   8        0.04        4.10      8.23 o 
  14  12   8       46.82       26.03      8.17 o 
 -15  13   8      228.21      246.12     21.53 o 
 -13  13   8      116.68      130.26     15.17 o 
 -11  13   8      499.46      460.86     18.01 o 
  -9  13   8      439.22      381.07     15.56 o 
  -7  13   8       85.53       74.09      8.46 o 
  -5  13   8     1208.89     1041.96     20.23 o 
  -3  13   8      190.45      194.20      9.23 o 
  -1  13   8     1379.37     1299.07     22.39 o 
   1  13   8       12.22       16.83      5.14 o 
   3  13   8      560.35      545.67     35.83 o 
   5  13   8        0.02        7.82      5.46 o 
   7  13   8        0.61       -0.92      4.47 o 
   9  13   8        2.00        8.02      5.25 o 
  11  13   8       24.88       42.53      9.69 o 
  13  13   8        8.20        4.50      8.00 o 
 -14  14   8       60.02      120.83     15.26 o 
 -12  14   8       35.71       35.37      9.21 o 
 -10  14   8      145.44      144.69     12.37 o 
  -8  14   8       16.44       16.24      5.68 o 
  -6  14   8        2.16        3.55      4.53 o 
  -4  14   8       18.36       22.66      4.28 o 
  -2  14   8      804.52      761.46     17.03 o 
   0  14   8       40.85       24.14      5.91 o 
   2  14   8      142.50      124.68     14.15 o 
   4  14   8      218.16      210.23     15.58 o 
   6  14   8        0.43       -0.31      4.91 o 
   8  14   8       29.45       14.22     12.61 o 
  10  14   8      119.40      158.68     16.69 o 
  12  14   8       38.71       26.09      9.61 o 
 -13  15   8        8.58       10.75      6.55 o 
 -11  15   8       10.50       17.89      5.86 o 
  -9  15   8      123.43      151.78     12.57 o 
  -7  15   8      576.13      497.58     17.63 o 
  -5  15   8       61.01       77.03     11.68 o 
  -3  15   8      162.66      165.94      8.41 o 
  -1  15   8       15.16       17.22      5.16 o 
   1  15   8       43.10       59.49      7.42 o 
   3  15   8       74.58       73.55     10.92 o 
   5  15   8       55.82       53.79      9.91 o 
   7  15   8        5.41        3.95      5.21 o 
   9  15   8       10.38       23.39      8.23 o 
  11  15   8        1.62       14.20      6.28 o 
 -12  16   8       68.40      109.03     13.38 o 
 -10  16   8        3.73       19.68      5.08 o 
  -8  16   8      135.15      139.27     14.34 o 
  -6  16   8        8.14       20.11      5.10 o 
  -4  16   8        7.97       19.54      6.49 o 
  -2  16   8        7.02       20.96      5.46 o 
   0  16   8       67.05       59.50      7.94 o 
   2  16   8       10.19        1.35      5.36 o 
   4  16   8      113.52      133.55     14.73 o 
   6  16   8      120.41      139.94     15.61 o 
   8  16   8       10.37       15.21     11.07 o 
  10  16   8        4.54        1.38     12.07 o 
 -11  17   8        3.23        0.90     12.07 o 
  -9  17   8        3.04       11.64      5.43 o 
  -7  17   8       32.87       35.04      6.31 o 
  -5  17   8      115.50      132.83     11.22 o 
  -3  17   8       20.56       22.64      6.21 o 
  -1  17   8      171.08      157.75     17.01 o 
   1  17   8       78.90       90.75      9.29 o 
   3  17   8      101.35       84.85     11.75 o 
   5  17   8        0.79        7.82      5.21 o 
   7  17   8        8.01       -0.40     11.07 o 
   9  17   8        5.32       22.39      7.42 o 
 -10  18   8        1.35       13.61      5.85 o 
  -8  18   8        3.06       16.23      5.18 o 
  -6  18   8        0.66       19.86      5.14 o 
  -4  18   8       66.35       74.20     10.75 o 
  -2  18   8       89.86      108.42     12.63 o 
   0  18   8        7.15        8.24      4.67 o 
   2  18   8       15.78        4.86      5.29 o 
   4  18   8      223.89      214.80     18.45 o 
   6  18   8        0.02       15.92      6.91 o 
   8  18   8       38.37       29.84     12.15 o 
  -9  19   8       66.48       78.29     10.01 o 
  -7  19   8       62.30       91.05     12.47 o 
  -5  19   8        1.13        8.66      6.19 o 
  -3  19   8       43.32       68.26     12.46 o 
  -1  19   8        4.16       10.51      6.40 o 
   1  19   8        9.54       20.31      6.68 o 
   3  19   8      100.28      104.35     14.07 o 
   5  19   8       29.44       30.07      7.91 o 
   7  19   8        0.99       10.83      6.61 o 
  -8  20   8       18.79       40.55     15.84 o 
  -6  20   8        0.36       24.01      7.23 o 
  -4  20   8       57.10       69.47     11.17 o 
  -2  20   8       19.58       37.37     11.84 o 
   0  20   8       13.67       42.14     14.30 o 
   2  20   8        0.21       17.53     13.76 o 
   4  20   8        5.00       10.92      6.85 o 
   6  20   8       33.46       31.86      8.67 o 
  -7  21   8        0.04        0.36     12.00 o 
  -5  21   8       69.07      112.15     18.53 o 
  -3  21   8       29.71       35.99     13.07 o 
  -1  21   8       84.76      120.41     22.61 o 
   1  21   8        0.35       13.99     12.00 o 
   3  21   8        8.16       37.74      8.15 o 
   5  21   8       10.45       28.60     11.69 o 
  -4  22   8       16.17       29.83     13.23 o 
  -2  22   8        7.49       23.53     11.84 o 
   0  22   8        1.09       19.84     11.23 o 
 -15   1   9      119.88      137.66     16.78 o 
 -13   1   9       99.90      109.42     12.88 o 
 -11   1   9     1528.33     1407.12     27.10 o 
  -9   1   9       12.78       20.73      3.58 o 
  -7   1   9      335.04      336.51      9.71 o 
  -5   1   9      509.49      533.87     11.78 o 
  -3   1   9        0.00        4.29      3.00 o 
  -1   1   9     1865.57     1781.98     21.11 o 
   1   1   9      439.77      372.47     10.19 o 
   3   1   9      199.18      205.39      8.99 o 
   5   1   9       52.41       51.87      7.57 o 
   7   1   9     1335.90     1165.18     22.11 o 
   9   1   9      515.77      506.07     14.85 o 
  11   1   9      150.74      151.37     11.65 o 
  13   1   9      286.53      309.23     24.25 o 
  15   1   9       26.37       39.24     13.99 o 
 -16   2   9       50.75       93.03     11.77 o 
 -14   2   9        8.76       14.75      4.30 o 
 -12   2   9      326.46      287.97     12.51 o 
 -10   2   9     2168.84     1927.71     27.14 o 
  -8   2   9     1018.58      984.76     18.71 o 
  -6   2   9     1002.94     1009.73     16.90 o 
  -4   2   9     1224.70     1303.95     15.58 o 
  -2   2   9      312.15      360.72     11.34 o 
   0   2   9      490.20      457.32     13.24 o 
   2   2   9      313.53      337.36     10.08 o 
   4   2   9       11.13        9.41      2.97 o 
   6   2   9     1600.83     1468.26     24.42 o 
   8   2   9        0.74        3.81      3.00 o 
  10   2   9      828.33      775.16     28.65 o 
  12   2   9       24.13       39.93      7.29 o 
  14   2   9        0.02       10.46      9.53 o 
  16   2   9      121.00      142.09     20.86 o 
 -17   3   9        2.30       18.08      6.33 o 
 -15   3   9       16.42       28.96      7.60 o 
 -13   3   9       26.22       41.23      5.95 o 
 -11   3   9        0.41      105.50    226.83 o 
  -9   3   9       50.77       50.32      8.42 o 
  -7   3   9      184.42      196.91      7.38 o 
  -5   3   9       42.76       53.81      4.74 o 
  -3   3   9      166.40      149.38      6.03 o 
  -1   3   9        1.94       10.93      2.84 o 
   1   3   9      598.89      603.53     13.09 o 
   3   3   9      476.04      482.97     12.45 o 
   5   3   9       14.27       15.23      4.19 o 
   7   3   9      836.57      761.86     29.03 o 
   9   3   9        6.78       12.10      4.45 o 
  11   3   9        4.31        2.44      4.45 o 
  13   3   9      185.40      204.45     22.94 o 
  15   3   9      288.91      353.40     25.71 o 
 -18   4   9       62.66       91.03     12.50 o 
 -16   4   9        7.55        9.86      9.30 o 
 -14   4   9       67.37       77.06     11.03 o 
 -12   4   9      137.50      154.34     10.54 o 
 -10   4   9      945.81      923.98     33.26 o 
  -8   4   9      342.68      362.92     12.95 o 
  -6   4   9        6.29       17.11      2.93 o 
  -4   4   9     1567.03     1572.78     22.75 o 
  -2   4   9        0.29        1.60      2.09 o 
   0   4   9      663.75      727.51     27.61 o 
   2   4   9      704.02      704.55     17.30 o 
   4   4   9        4.63        9.04      3.56 o 
   6   4   9      258.15      226.08     10.53 o 
   8   4   9      246.85      215.96     14.20 o 
  10   4   9        3.22       11.14      5.02 o 
  12   4   9       90.55      119.48     12.35 o 
  14   4   9       13.16       18.89     16.38 o 
  16   4   9       16.05       14.16     12.00 o 
 -17   5   9        1.14       12.25      8.61 o 
 -15   5   9       40.73       60.46     13.46 o 
 -13   5   9      217.21      213.73     14.92 o 
 -11   5   9      298.04      250.08     36.20 o 
  -9   5   9       53.53       40.93     11.61 o 
  -7   5   9      150.43      148.23      8.82 o 
  -5   5   9       55.00       64.31      7.42 o 
  -3   5   9       35.18       51.18      4.76 o 
  -1   5   9       55.01       55.03      4.93 o 
   1   5   9     1816.47     1752.39     28.50 o 
   3   5   9       16.87       21.10      4.89 o 
   5   5   9       95.45      101.53      8.40 o 
   7   5   9      117.87      120.27     24.99 o 
   9   5   9      202.78      193.03     33.60 o 
  11   5   9      228.07      229.20     27.30 o 
  13   5   9        1.94       16.85      6.57 o 
  15   5   9      207.55      250.45     26.68 o 
 -18   6   9       18.65       18.86      7.53 o 
 -16   6   9      122.66      120.20     14.27 o 
 -14   6   9      143.42      127.56     25.76 o 
 -12   6   9        0.09        9.92      5.06 o 
 -10   6   9       51.93       55.19      6.99 o 
  -8   6   9      130.18      137.64      9.24 o 
  -6   6   9      237.26      273.17      8.91 o 
  -4   6   9        0.10        1.36      1.94 o 
  -2   6   9      329.31      332.92      9.63 o 
   0   6   9       12.15       32.86      4.18 o 
   2   6   9      715.93      716.91     32.85 o 
   4   6   9       14.95       23.74      4.65 o 
   6   6   9     1140.72     1057.05     39.21 o 
   8   6   9      424.89      400.59     19.67 o 
  10   6   9       49.10       59.15     14.69 o 
  12   6   9      438.58      391.95     21.17 o 
  14   6   9       16.26        7.48      6.00 o 
  16   6   9       77.91      109.63     18.15 o 
 -17   7   9        7.78       11.10      6.26 o 
 -15   7   9       26.66       39.90      8.54 o 
 -13   7   9       66.12       80.82     11.53 o 
 -11   7   9        1.22        5.22      5.01 o 
  -9   7   9        5.41        5.82      3.59 o 
  -7   7   9      104.05      100.28      6.88 o 
  -5   7   9       13.14       16.06      3.05 o 
  -3   7   9      816.44      734.04     14.71 o 
  -1   7   9      495.85      412.67     12.70 o 
   1   7   9        0.40       10.34      3.94 o 
   3   7   9        3.18       13.69      4.04 o 
   5   7   9     1588.82     1436.06     35.86 o 
   7   7   9      341.99      326.73     20.76 o 
   9   7   9      394.36      366.80     19.56 o 
  11   7   9      124.10      165.89     16.91 o 
  13   7   9      126.48      128.63     15.46 o 
  15   7   9      115.98      153.02     18.68 o 
 -16   8   9       10.30       32.83      8.46 o 
 -14   8   9       79.50       70.93     10.70 o 
 -12   8   9       79.43       83.51     18.76 o 
 -10   8   9        0.10        2.68     11.46 o 
  -8   8   9      897.22      860.36     20.58 o 
  -6   8   9        0.00        1.64      2.47 o 
  -4   8   9       17.89       28.14      4.93 o 
  -2   8   9       97.43       91.24      6.59 o 
   0   8   9     1695.43     1687.75     24.49 o 
   2   8   9       35.70       28.02      5.01 o 
   4   8   9      367.91      321.61     16.40 o 
   6   8   9      378.08      341.58     17.65 o 
   8   8   9      157.98      188.29     15.05 o 
  10   8   9        6.10       12.26      6.31 o 
  12   8   9        3.60       20.00      8.53 o 
  14   8   9        4.57       -0.18     13.15 o 
 -17   9   9        6.86       10.78      6.95 o 
 -15   9   9       63.81       79.35     12.39 o 
 -13   9   9        0.44        1.67      5.28 o 
 -11   9   9        2.31        7.63      5.17 o 
  -9   9   9       35.68       30.86      9.11 o 
  -7   9   9      230.77      200.66      8.52 o 
  -5   9   9      190.52      186.32      7.92 o 
  -3   9   9      668.61      592.01     24.26 o 
  -1   9   9      801.30      796.30     16.34 o 
   1   9   9     1314.41     1122.16     37.15 o 
   3   9   9       48.81       69.06      7.39 o 
   5   9   9      463.96      437.87     31.53 o 
   7   9   9      106.45       89.97     12.69 o 
   9   9   9      796.41      730.77     28.28 o 
  11   9   9      172.79      184.22     17.99 o 
  13   9   9      203.39      207.05     17.18 o 
  15   9   9       46.59       40.45      9.13 o 
 -16  10   9       90.60      119.69     14.60 o 
 -14  10   9       35.46       61.81     11.76 o 
 -12  10   9      287.23      265.10     16.80 o 
 -10  10   9      234.69      224.17     15.70 o 
  -8  10   9      158.30      156.64      8.02 o 
  -6  10   9        3.81        5.63      3.05 o 
  -4  10   9      329.51      298.31     10.21 o 
  -2  10   9       83.85      103.67      7.53 o 
   0  10   9      438.42      442.61     12.48 o 
   2  10   9     1219.18     1135.55     23.56 o 
   4  10   9       12.89       21.97      6.90 o 
   6  10   9      238.05      217.38     15.92 o 
   8  10   9       13.81        4.56     12.23 o 
  10  10   9       21.18       33.59      8.29 o 
  12  10   9        0.13        7.79      5.87 o 
  14  10   9       26.95       20.97      6.84 o 
 -15  11   9        0.81        7.45      6.50 o 
 -13  11   9       49.85       56.15     10.11 o 
 -11  11   9      117.01      135.54     14.62 o 
  -9  11   9       11.79       28.26      5.34 o 
  -7  11   9      896.68      793.12     21.80 o 
  -5  11   9      264.14      223.95     11.79 o 
  -3  11   9     2294.25     2056.50     28.97 o 
  -1  11   9        2.03        0.36      3.37 o 
   1  11   9      606.70      555.68     16.34 o 
   3  11   9      106.77      104.52     11.88 o 
   5  11   9       20.85       26.91      7.67 o 
   7  11   9      141.20      152.43     15.84 o 
   9  11   9        0.68        1.05     11.00 o 
  11  11   9        8.52       12.17      6.06 o 
  13  11   9      106.15      110.30     14.40 o 
 -14  12   9       92.29      115.82     17.99 o 
 -12  12   9       65.39       73.40     10.93 o 
 -10  12   9      134.62      203.03     17.41 o 
  -8  12   9       20.74       33.38      6.18 o 
  -6  12   9      208.34      224.60      9.53 o 
  -4  12   9     1183.20     1099.39     20.88 o 
  -2  12   9      327.13      314.20     11.07 o 
   0  12   9     2415.61     2266.04     32.57 o 
   2  12   9        6.92       12.95      5.69 o 
   4  12   9       34.68       41.98      8.28 o 
   6  12   9        0.95        5.25      8.46 o 
   8  12   9        2.99        2.91      4.50 o 
  10  12   9       20.37       22.92      6.92 o 
  12  12   9        3.22       18.15     12.23 o 
  14  12   9       15.76       26.76     10.76 o 
 -15  13   9        4.87       -6.42      6.42 o 
 -13  13   9        1.85       15.12      6.84 o 
 -11  13   9       19.06       21.71      7.45 o 
  -9  13   9      145.63      134.57     11.29 o 
  -7  13   9        0.16        3.87      4.24 o 
  -5  13   9       60.92       56.66      6.08 o 
  -3  13   9        7.56       12.23      4.19 o 
  -1  13   9      139.32      170.36      9.47 o 
   1  13   9        4.18       15.30      5.46 o 
   3  13   9       15.41        3.35      5.43 o 
   5  13   9      776.60      768.63     27.89 o 
   7  13   9       28.51       20.35      8.10 o 
   9  13   9       16.30       25.90      7.86 o 
  11  13   9       13.45       23.92      7.42 o 
  13  13   9       22.55       50.56      8.30 o 
 -14  14   9      140.00      153.75     33.91 o 
 -12  14   9        0.75       10.36     11.23 o 
 -10  14   9      207.77      219.13     13.22 o 
  -8  14   9       39.74       51.54      7.45 o 
  -6  14   9      228.66      223.87     11.71 o 
  -4  14   9        0.07        5.62      3.26 o 
  -2  14   9        7.83       21.13      4.43 o 
   0  14   9        3.37       13.44      4.99 o 
   2  14   9       22.19       44.71      8.10 o 
   4  14   9       47.45       43.55      9.00 o 
   6  14   9       81.79      106.77     13.59 o 
   8  14   9        9.46       -2.21      5.08 o 
  10  14   9        1.12       -2.29      9.69 o 
  12  14   9       19.97       35.79      8.42 o 
 -13  15   9        0.07       19.01      7.98 o 
 -11  15   9       35.87       39.18      9.10 o 
  -9  15   9       23.89       25.12      5.40 o 
  -7  15   9      202.33      186.03     12.97 o 
  -5  15   9       12.95       17.63      5.21 o 
  -3  15   9      325.75      283.85     10.85 o 
  -1  15   9      173.98      188.27     11.42 o 
   1  15   9       68.60       65.16     10.33 o 
   3  15   9      407.07      366.32     19.24 o 
   5  15   9      152.16      130.80     14.79 o 
   7  15   9       20.39       26.27      7.57 o 
   9  15   9        8.28       28.85      7.65 o 
  11  15   9       57.16       61.71     10.74 o 
 -12  16   9       92.33      113.18     19.22 o 
 -10  16   9        2.21       26.30      5.90 o 
  -8  16   9        0.78       12.82      4.82 o 
  -6  16   9        2.28       13.81      4.87 o 
  -4  16   9        6.02        7.51      4.41 o 
  -2  16   9      101.64       99.89      9.54 o 
   0  16   9      141.44      132.10     17.47 o 
   2  16   9       30.13       25.56      7.51 o 
   4  16   9       43.70       61.22     15.46 o 
   6  16   9        0.14       10.95      6.14 o 
   8  16   9        8.10       20.79      8.92 o 
  10  16   9        1.99        1.95      6.20 o 
 -11  17   9        0.05       15.11      5.21 o 
  -9  17   9        0.43        7.07      4.73 o 
  -7  17   9       79.88       95.51     10.08 o 
  -5  17   9       74.35       74.24      8.65 o 
  -3  17   9      165.13      168.48     15.06 o 
  -1  17   9        2.09       15.74      4.86 o 
   1  17   9        1.90       10.80      6.43 o 
   3  17   9       30.56       64.61     10.97 o 
   5  17   9      634.64      570.99     25.55 o 
   7  17   9        4.75       20.14      7.61 o 
   9  17   9       38.02       47.85     10.27 o 
 -10  18   9        7.95       15.43      7.01 o 
  -8  18   9        2.48        6.71      5.18 o 
  -6  18   9       25.13       44.31      6.71 o 
  -4  18   9        9.42       10.76      6.50 o 
  -2  18   9        3.62        8.29      6.13 o 
   0  18   9       26.14       50.86      7.57 o 
   2  18   9       39.81       49.01      8.75 o 
   4  18   9        5.54       17.61      6.91 o 
   6  18   9       35.48       30.00      8.12 o 
   8  18   9       13.64       35.58     12.61 o 
  -9  19   9        3.82       14.51      6.36 o 
  -7  19   9        3.03       13.84      5.22 o 
  -5  19   9       12.48       27.98      8.15 o 
  -3  19   9       38.42       45.29      9.05 o 
  -1  19   9        7.88       35.74      7.88 o 
   1  19   9        5.01       24.64      7.20 o 
   3  19   9       60.26       66.57     19.76 o 
   5  19   9        0.44       16.30      6.81 o 
   7  19   9        3.59       19.43      7.75 o 
  -8  20   9        0.01        3.69      9.23 o 
  -6  20   9       12.19       33.43     13.07 o 
  -4  20   9       53.77       90.47     12.58 o 
  -2  20   9        6.17       39.06     13.38 o 
   0  20   9       90.86      134.56     22.91 o 
   2  20   9       18.48       31.83      7.94 o 
   4  20   9       63.30       84.68     12.75 o 
  -5  21   9        1.10       31.97      8.25 o 
  -3  21   9        0.70        6.92     12.00 o 
  -1  21   9       20.37       91.19     20.30 o 
   1  21   9       31.63       86.73     20.30 o 
   3  21   9        4.23       28.50      8.92 o 
 -16   0  10      256.39      258.36     23.22 o 
 -14   0  10      138.13      162.55     21.68 o 
 -12   0  10      629.75      587.25     21.32 o 
 -10   0  10     1418.25     1386.07     61.44 o 
  -8   0  10      247.64      259.94     13.08 o 
  -6   0  10     2310.60     2256.76     39.85 o 
  -4   0  10        0.26        1.65      3.53 o 
  -2   0  10     1307.59     1248.81     55.36 o 
   0   0  10      653.62      583.60     27.22 o 
   2   0  10     2493.90     2350.32     42.84 o 
   4   0  10      601.76      590.45     23.84 o 
   6   0  10      133.27      153.36     13.45 o 
   8   0  10      127.97      143.51     13.62 o 
  10   0  10      182.71      219.19     15.58 o 
  12   0  10       93.73      114.41     23.68 o 
  14   0  10      673.70      767.38     52.29 o 
  16   0  10      108.69      188.08     34.14 o 
 -17   1  10      104.78      134.41     21.22 o 
 -15   1  10        9.43       13.80      6.19 o 
 -13   1  10      110.34      121.37     10.30 o 
 -11   1  10     1444.52     1339.48     26.50 o 
  -9   1  10      132.61      129.18      7.65 o 
  -7   1  10      285.56      293.24      9.44 o 
  -5   1  10      224.63      207.76      9.69 o 
  -3   1  10      763.01      715.32     16.69 o 
  -1   1  10        6.11       13.75      3.05 o 
   1   1  10      746.03      637.95     13.95 o 
   3   1  10       47.63       85.95      6.86 o 
   5   1  10      186.83      177.05      9.13 o 
   7   1  10      929.94      839.21     19.09 o 
   9   1  10      114.04      127.47      9.53 o 
  11   1  10        0.05       13.86      8.30 o 
  13   1  10       30.44       45.63     11.60 o 
  15   1  10       32.00       42.06     11.63 o 
 -16   2  10       21.07       32.91     10.92 o 
 -14   2  10        0.02       10.57      7.08 o 
 -12   2  10       60.61       72.96      8.02 o 
 -10   2  10       92.36      100.39      9.91 o 
  -8   2  10       96.03      105.31     10.94 o 
  -6   2  10       47.90       50.96      7.98 o 
  -4   2  10      257.33      259.67     13.28 o 
  -2   2  10       69.79       67.01      5.43 o 
   0   2  10        7.14       13.98      3.04 o 
   2   2  10       66.46       47.99      4.98 o 
   4   2  10      593.01      539.20     14.03 o 
   6   2  10      273.42      273.56     21.18 o 
   8   2  10       76.64      101.70      8.39 o 
  10   2  10      454.01      442.64     18.01 o 
  12   2  10        3.86       12.53      7.67 o 
  14   2  10      266.15      307.28     33.68 o 
  16   2  10        9.27       17.27      9.08 o 
 -17   3  10      186.78      180.23     24.45 o 
 -15   3  10       24.73       32.06      7.33 o 
 -13   3  10      511.67      491.91     17.11 o 
 -11   3  10      202.25      205.87     26.50 o 
  -9   3  10      912.93      828.50     20.87 o 
  -7   3  10       80.97       77.76      6.83 o 
  -5   3  10       95.44       94.70      5.96 o 
  -3   3  10      176.23      176.09      8.97 o 
  -1   3  10      466.03      455.26     13.06 o 
   1   3  10     1046.70      981.88     17.71 o 
   3   3  10      113.61      120.60      8.10 o 
   5   3  10      302.89      310.58     11.07 o 
   7   3  10       42.29       52.95      6.26 o 
   9   3  10      285.85      301.14     14.63 o 
  11   3  10       20.31       34.15      6.85 o 
  13   3  10       32.34       34.00     10.36 o 
  15   3  10       24.03       28.09     11.27 o 
 -18   4  10        0.20       12.80      6.51 o 
 -16   4  10        2.05        1.93      8.46 o 
 -14   4  10        4.76       20.70      6.37 o 
 -12   4  10       30.06       52.02      6.83 o 
 -10   4  10      225.48      217.66     11.38 o 
  -8   4  10        0.11        7.88      3.62 o 
  -6   4  10      557.11      504.04     12.04 o 
  -4   4  10      263.58      241.10     10.60 o 
  -2   4  10      399.64      422.39     10.70 o 
   0   4  10        0.56        0.87      2.99 o 
   2   4  10       80.90      111.38      7.32 o 
   4   4  10       97.10      120.40     16.24 o 
   6   4  10      419.07      403.29     14.57 o 
   8   4  10       72.64       96.54     10.38 o 
  10   4  10      576.78      585.31     21.09 o 
  12   4  10      204.78      214.11     14.83 o 
  14   4  10       13.02       45.24     17.45 o 
  16   4  10       64.19      115.03     25.07 o 
 -17   5  10       16.13       21.78     12.23 o 
 -15   5  10      150.12      145.70     15.71 o 
 -13   5  10      111.63      109.51     12.99 o 
 -11   5  10      904.52      787.99     32.44 o 
  -9   5  10      210.94      214.17     10.71 o 
  -7   5  10      183.07      161.88     10.10 o 
  -5   5  10      420.87      455.15     16.25 o 
  -3   5  10      402.78      347.78     15.07 o 
  -1   5  10       65.20       75.13      5.97 o 
   1   5  10       61.92       66.39      7.30 o 
   3   5  10      196.14      199.61      9.92 o 
   5   5  10        0.52        5.08      3.66 o 
   7   5  10       24.97       21.35      7.18 o 
   9   5  10        0.04        2.46      5.22 o 
  11   5  10       22.02       26.59      8.77 o 
  13   5  10       14.33       43.78      7.99 o 
  15   5  10        0.00       26.29      9.82 o 
 -16   6  10        7.96       14.47      7.61 o 
 -14   6  10        7.76       22.31      7.69 o 
 -12   6  10       35.17       51.19      9.24 o 
 -10   6  10        0.91       12.55      4.28 o 
  -8   6  10       20.74       29.91      5.59 o 
  -6   6  10      160.22      162.29      9.99 o 
  -4   6  10        2.29        5.84      2.71 o 
  -2   6  10      737.80      708.52     26.55 o 
   0   6  10      147.23      135.86      8.32 o 
   2   6  10      376.21      366.29     13.07 o 
   4   6  10     1608.95     1526.86     28.66 o 
   6   6  10     1499.63     1398.56     36.88 o 
   8   6  10      216.37      193.01     17.02 o 
  10   6  10        3.50       11.71      6.15 o 
  12   6  10      132.56      138.07     15.72 o 
  14   6  10       37.05       47.37      8.77 o 
 -17   7  10        0.36        7.85      6.36 o 
 -15   7  10        2.42        8.00      5.98 o 
 -13   7  10       96.16      100.76     13.92 o 
 -11   7  10        1.59        4.31      6.31 o 
  -9   7  10       23.34       42.96      6.17 o 
  -7   7  10        9.08        7.00      4.43 o 
  -5   7  10      614.05      571.94     13.57 o 
  -3   7  10      384.66      330.34     12.34 o 
  -1   7  10      463.90      407.62     11.92 o 
   1   7  10     2470.45     2398.61     37.85 o 
   3   7  10      356.07      289.50     12.16 o 
   5   7  10      131.82      151.13     17.92 o 
   7   7  10      531.30      446.59     20.92 o 
   9   7  10        7.62       17.62      8.15 o 
  11   7  10      166.69      176.06     22.45 o 
  13   7  10      131.70      143.42     26.30 o 
  15   7  10        7.76       23.65      6.04 o 
 -16   8  10        8.72       18.21     11.76 o 
 -14   8  10       32.83       46.65      8.93 o 
 -12   8  10      140.32      125.63     14.06 o 
 -10   8  10       14.54       23.63      5.10 o 
  -8   8  10        0.84        6.19      3.74 o 
  -6   8  10      193.23      173.36      7.75 o 
  -4   8  10      257.60      203.58      8.33 o 
  -2   8  10      312.21      315.81     14.87 o 
   0   8  10      229.26      208.61      8.97 o 
   2   8  10      102.34      114.86      9.20 o 
   4   8  10      609.52      612.01     23.38 o 
   6   8  10      196.54      219.10     14.99 o 
   8   8  10       98.39      114.42     13.83 o 
  10   8  10       53.12       72.74     10.94 o 
  12   8  10       37.37       50.42     15.07 o 
  14   8  10      179.54      238.19     18.72 o 
 -15   9  10       62.80       73.90     14.15 o 
 -13   9  10       19.39       16.25      6.85 o 
 -11   9  10      181.48      182.01     17.76 o 
  -9   9  10        8.18       11.67      3.98 o 
  -7   9  10       51.71       56.25      7.21 o 
  -5   9  10       52.45       72.73      6.58 o 
  -3   9  10      221.53      208.09      8.80 o 
  -1   9  10       49.10       80.83      7.11 o 
   1   9  10       20.13       43.02      6.39 o 
   3   9  10      408.67      410.44     19.18 o 
   5   9  10       77.91       79.19     13.61 o 
   7   9  10      129.71      149.04     15.46 o 
   9   9  10       61.67       97.54     13.18 o 
  11   9  10        1.24        9.98     13.07 o 
  13   9  10        2.31       22.66      7.59 o 
 -16  10  10       76.16      101.49     13.51 o 
 -14  10  10       74.20       77.84     11.88 o 
 -12  10  10       20.65       34.97      7.93 o 
 -10  10  10      201.57      190.71     16.46 o 
  -8  10  10        1.09       11.48      4.30 o 
  -6  10  10      622.41      530.72     16.56 o 
  -4  10  10      142.33      174.32      8.95 o 
  -2  10  10      662.01      619.39     15.30 o 
   0  10  10      753.04      709.50     16.55 o 
   2  10  10      141.91      135.83     10.13 o 
   4  10  10     1815.57     1557.58     39.20 o 
   6  10  10      141.03      154.24     15.24 o 
   8  10  10      699.90      630.02     36.60 o 
  10  10  10       90.77      102.85     18.61 o 
  12  10  10       74.90      107.06     14.92 o 
  14  10  10       18.83        6.94      7.24 o 
 -15  11  10        0.36       17.84      7.83 o 
 -13  11  10      189.57      194.40     18.32 o 
 -11  11  10       46.64       46.21      8.71 o 
  -9  11  10      504.58      421.17     20.47 o 
  -7  11  10       39.99       43.94      7.63 o 
  -5  11  10       44.97       46.27      5.68 o 
  -3  11  10      942.50      904.84     21.89 o 
  -1  11  10      736.35      675.35     28.66 o 
   1  11  10      435.88      404.39     14.60 o 
   3  11  10      133.08      181.66     14.32 o 
   5  11  10       15.86       30.09     11.69 o 
   7  11  10       87.85      121.91     13.88 o 
   9  11  10       23.84       42.91     10.15 o 
  11  11  10       28.47       48.00      9.26 o 
  13  11  10       20.09       31.93      9.52 o 
 -14  12  10        0.97       18.55      8.69 o 
 -12  12  10        0.05        8.25      6.03 o 
 -10  12  10       68.13       62.56     10.11 o 
  -8  12  10        3.31       19.31      5.01 o 
  -6  12  10        4.72        6.68      3.49 o 
  -4  12  10        0.09        1.44      4.35 o 
  -2  12  10      921.20      948.85     25.68 o 
   0  12  10      107.73      128.87      8.92 o 
   2  12  10      404.31      379.51     21.45 o 
   4  12  10      192.12      205.73     15.66 o 
   6  12  10      226.23      210.33     22.84 o 
   8  12  10       15.54       22.99      7.77 o 
  10  12  10        0.04       13.43      6.23 o 
  12  12  10        9.73       16.42      9.07 o 
 -13  13  10      115.57      104.77     13.45 o 
 -11  13  10       28.94       50.32      9.21 o 
  -9  13  10      320.49      319.99     18.15 o 
  -7  13  10       73.54       82.65      8.70 o 
  -5  13  10       25.11       45.38      5.54 o 
  -3  13  10      174.75      177.80      9.39 o 
  -1  13  10       18.14       39.80      6.81 o 
   1  13  10      245.10      221.53     17.53 o 
   3  13  10       26.17       30.76      7.88 o 
   5  13  10       13.89       16.18      6.73 o 
   7  13  10       31.96       29.56      8.09 o 
   9  13  10       41.76       37.67      7.68 o 
  11  13  10        4.10        1.38      4.80 o 
 -12  14  10       13.87       28.82      8.16 o 
 -10  14  10       66.29      101.59     13.09 o 
  -8  14  10       97.27      120.69     10.94 o 
  -6  14  10       57.76       64.41      7.81 o 
  -4  14  10      201.14      209.23      9.61 o 
  -2  14  10       19.76       11.71      3.75 o 
   0  14  10        2.24        8.86      6.04 o 
   2  14  10        1.26        3.92     12.38 o 
   4  14  10      701.84      741.02     27.99 o 
   6  14  10        1.74       17.30      6.61 o 
   8  14  10       53.31       45.37      8.97 o 
  10  14  10        6.54       30.42      7.93 o 
 -13  15  10       28.01       55.21     13.53 o 
 -11  15  10       66.79       78.63     11.58 o 
  -9  15  10        8.26        2.00      4.54 o 
  -7  15  10       14.13       20.14      4.95 o 
  -5  15  10       23.05       32.14      6.06 o 
  -3  15  10       52.49       64.08      9.06 o 
  -1  15  10      129.48      169.47     12.80 o 
   1  15  10       25.66       55.96      9.18 o 
   3  15  10        0.00       12.92      6.06 o 
   5  15  10      238.23      240.31     16.58 o 
   7  15  10        6.19       21.36      6.80 o 
   9  15  10       19.08       30.19      7.18 o 
  11  15  10        0.74       20.73      7.06 o 
 -12  16  10       26.60       41.76      9.75 o 
 -10  16  10        0.86        6.02      6.21 o 
  -8  16  10       13.60       14.47      5.14 o 
  -6  16  10        4.51        7.99      4.30 o 
  -4  16  10        9.15        5.69      8.77 o 
  -2  16  10       75.03       84.45     10.01 o 
   0  16  10      132.12      165.86     12.72 o 
   2  16  10       79.93      105.35     24.61 o 
   4  16  10      100.26      117.70     14.40 o 
   6  16  10       11.90       31.68      8.04 o 
   8  16  10       13.41       24.70     12.92 o 
  10  16  10        0.15        6.56      5.80 o 
 -11  17  10        0.25       12.73      7.25 o 
  -9  17  10        2.15       17.91      5.05 o 
  -7  17  10       49.30      100.92     10.16 o 
  -5  17  10        2.22        8.63      4.73 o 
  -3  17  10        7.79       27.31      7.75 o 
  -1  17  10       12.12       24.31      5.36 o 
   1  17  10      197.53      227.05     17.23 o 
   3  17  10        0.87        4.72      6.62 o 
   5  17  10       39.48       50.85     10.92 o 
   7  17  10       15.96       20.28      7.83 o 
   9  17  10        1.24       17.84     11.38 o 
  -8  18  10       33.23       49.07      7.91 o 
  -6  18  10       37.31       63.51      8.83 o 
  -4  18  10      123.44      153.94     15.28 o 
  -2  18  10       22.31       47.80      9.29 o 
   0  18  10       18.19       33.83     10.11 o 
   2  18  10       20.67       44.14     17.15 o 
   4  18  10      148.82      134.30     20.76 o 
   6  18  10        2.74       10.49      7.14 o 
  -7  19  10       26.69       42.56      7.29 o 
  -5  19  10        7.30       11.76     10.00 o 
  -3  19  10       21.68       42.48      8.57 o 
  -1  19  10        0.56       31.29      8.46 o 
   1  19  10        7.89       23.79      7.86 o 
   3  19  10       23.52       72.37     12.15 o 
   5  19  10       34.20       41.62      9.46 o 
  -6  20  10        8.71       16.98     12.53 o 
  -4  20  10        5.15       31.84      8.42 o 
  -2  20  10        2.19       25.39      7.12 o 
   0  20  10       20.50       55.52     17.53 o 
   2  20  10       15.75       39.25      8.63 o 
   4  20  10        2.22        7.48     13.15 o 
  -3  21  10       49.42      103.03     21.07 o 
  -1  21  10        0.51       44.75     13.69 o 
 -17   1  11       41.41       57.36     15.53 o 
 -15   1  11       36.71       37.73      8.04 o 
 -13   1  11       12.79       23.33      5.41 o 
 -11   1  11      223.47      194.79     10.50 o 
  -9   1  11      170.93      167.10     15.69 o 
  -7   1  11      117.29      116.90     12.78 o 
  -5   1  11      829.78      762.83     15.42 o 
  -3   1  11       76.27       86.88     18.30 o 
  -1   1  11      182.10      166.63     11.37 o 
   1   1  11        8.44       14.63      3.80 o 
   3   1  11       27.21       31.99      4.61 o 
   5   1  11      862.27      784.75     22.49 o 
   7   1  11      130.96      171.55     10.53 o 
   9   1  11     1532.22     1328.26     26.48 o 
  11   1  11      130.41      158.23     19.13 o 
  13   1  11       67.15       77.31     13.73 o 
  15   1  11       77.93       82.64     15.56 o 
 -16   2  11       93.71      131.64     21.38 o 
 -14   2  11       40.03       63.64      7.53 o 
 -12   2  11        0.18      277.27    214.37 o 
 -10   2  11       98.56      106.82     18.29 o 
  -8   2  11      146.26      155.04      7.86 o 
  -6   2  11      167.18      170.69     12.98 o 
  -4   2  11     2454.82     2174.92     33.14 o 
  -2   2  11       24.12       34.53      6.90 o 
   0   2  11       10.76        9.53      3.30 o 
   2   2  11     2473.08     2198.51     30.15 o 
   4   2  11      610.41      537.52     14.61 o 
   6   2  11        8.83       15.42      5.49 o 
   8   2  11       27.51       39.71      5.72 o 
  10   2  11        9.90       40.01     10.05 o 
  12   2  11        3.39        7.88      8.00 o 
  14   2  11        5.16       10.27      7.98 o 
 -17   3  11        5.62       19.84     10.46 o 
 -15   3  11        5.68       23.76      6.85 o 
 -13   3  11       17.58       15.56      5.68 o 
 -11   3  11      615.21      590.49     18.49 o 
  -9   3  11       12.25       21.00      8.10 o 
  -7   3  11        2.17        9.56      3.75 o 
  -5   3  11      683.46      663.49     18.10 o 
  -3   3  11      305.72      289.10     11.82 o 
  -1   3  11      541.23      492.20     13.57 o 
   1   3  11     2136.93     1985.20     35.30 o 
   3   3  11      594.83      514.23     16.98 o 
   5   3  11      758.05      679.06     16.96 o 
   7   3  11      236.06      211.05      9.73 o 
   9   3  11       46.55       47.67      7.70 o 
  11   3  11       55.29       83.43      9.96 o 
  13   3  11       13.83       31.22     10.86 o 
  15   3  11        4.13       25.78      9.90 o 
 -16   4  11        6.80       29.36      7.35 o 
 -14   4  11      318.36      291.50     17.08 o 
 -12   4  11      386.15      377.95     52.30 o 
 -10   4  11      153.19      164.87     19.47 o 
  -8   4  11       33.91       30.31      5.59 o 
  -6   4  11        9.94       15.30      4.57 o 
  -4   4  11       10.74       14.79      4.55 o 
  -2   4  11       93.17       98.26      8.72 o 
   0   4  11      519.97      433.95     14.19 o 
   2   4  11       31.87       39.17      5.84 o 
   4   4  11       15.51       25.46      4.43 o 
   6   4  11       87.51       92.80      8.06 o 
   8   4  11       22.83       31.45      9.70 o 
  10   4  11       25.25       41.62      7.38 o 
  12   4  11        2.05       17.71      5.95 o 
  14   4  11       62.54       65.84     13.64 o 
 -17   5  11        7.82        9.99     10.61 o 
 -15   5  11       13.78       36.00      8.05 o 
 -13   5  11      250.86      256.39     65.69 o 
 -11   5  11        6.46       24.03     11.39 o 
  -9   5  11        4.69       13.14      4.47 o 
  -7   5  11      370.11      347.14     13.66 o 
  -5   5  11       15.12       29.28      5.76 o 
  -3   5  11       34.00       42.94      6.64 o 
  -1   5  11     1415.72     1296.73     24.76 o 
   1   5  11        0.79        2.06      3.29 o 
   3   5  11      947.28      799.18     17.82 o 
   5   5  11        2.25        6.44      6.88 o 
   7   5  11      258.96      226.87     15.43 o 
   9   5  11       18.97       15.77      5.43 o 
  11   5  11       88.27       97.73     11.48 o 
  13   5  11       82.63      107.30     12.40 o 
  15   5  11        0.52       10.08     19.30 o 
 -16   6  11       19.68       39.73      7.94 o 
 -14   6  11      171.35      179.08     16.90 o 
 -12   6  11       19.28       22.88      6.56 o 
 -10   6  11      512.94      490.08     17.17 o 
  -8   6  11      199.53      166.60     10.84 o 
  -6   6  11       49.00       61.22      7.59 o 
  -4   6  11     5149.97     4814.03     61.95 o 
  -2   6  11        6.49        2.05      6.05 o 
   0   6  11      518.68      428.65     47.98 o 
   2   6  11       13.08       12.34      4.25 o 
   4   6  11      371.72      369.57     14.17 o 
   6   6  11       47.72       57.78     14.30 o 
   8   6  11        0.19        4.75      4.80 o 
  10   6  11        0.14       12.25      6.21 o 
  12   6  11       45.41       62.82      9.33 o 
  14   6  11        0.13       10.40      9.39 o 
 -15   7  11       13.20       50.10     15.61 o 
 -13   7  11       56.39       71.01     17.53 o 
 -11   7  11       78.10       66.14      8.08 o 
  -9   7  11       41.61       43.03      6.72 o 
  -7   7  11       89.72       89.38     11.08 o 
  -5   7  11        1.56        8.56      4.70 o 
  -3   7  11      279.47      253.21      9.45 o 
  -1   7  11      347.48      342.37     11.11 o 
   1   7  11      172.00      157.92      9.82 o 
   3   7  11      125.99      116.33     11.44 o 
   5   7  11      305.36      266.45     16.15 o 
   7   7  11      120.35      129.17     14.31 o 
   9   7  11       73.96       77.89     23.22 o 
  11   7  11       39.83       39.66      9.00 o 
  13   7  11       15.97       21.83     11.46 o 
 -16   8  11        0.92        4.83      6.76 o 
 -14   8  11        0.76        9.44      6.44 o 
 -12   8  11        0.98       10.87      6.27 o 
 -10   8  11       88.63       91.46      9.06 o 
  -8   8  11      313.43      328.55     13.86 o 
  -6   8  11      219.02      194.32     11.14 o 
  -4   8  11      319.09      340.20     11.11 o 
  -2   8  11      275.53      280.99     10.40 o 
   0   8  11      134.05      139.51      9.57 o 
   2   8  11       87.18      104.69      9.37 o 
   4   8  11      180.92      175.93     15.39 o 
   6   8  11        1.00        4.23     18.22 o 
   8   8  11       18.59       39.46     20.07 o 
  10   8  11       32.26       40.27      8.98 o 
  12   8  11        9.35       26.52      7.75 o 
  14   8  11       24.66       24.21      7.55 o 
 -15   9  11        2.72       12.45      7.00 o 
 -13   9  11      209.78      201.55     15.96 o 
 -11   9  11      440.05      365.98     19.43 o 
  -9   9  11      120.17      129.85     10.77 o 
  -7   9  11      582.22      494.75     16.92 o 
  -5   9  11       92.41      119.66     10.37 o 
  -3   9  11      616.42      591.84     15.18 o 
  -1   9  11      871.29      789.48     17.68 o 
   1   9  11      548.21      502.41     23.27 o 
   3   9  11      506.69      463.91     20.92 o 
   5   9  11      330.32      302.39     17.40 o 
   7   9  11       13.58       19.29      7.22 o 
   9   9  11        8.10        0.97      5.68 o 
  11   9  11       54.80       45.78     13.30 o 
  13   9  11       58.53       89.06     13.43 o 
 -14  10  11        0.36       11.62     13.30 o 
 -12  10  11      125.53      119.83     14.79 o 
 -10  10  11       69.67       62.69      9.35 o 
  -8  10  11      448.79      387.55     19.10 o 
  -6  10  11      685.44      598.51     18.77 o 
  -4  10  11      874.71      753.38     17.39 o 
  -2  10  11        6.12       10.64      4.20 o 
   0  10  11       83.00       90.04      8.71 o 
   2  10  11      230.54      206.48     14.93 o 
   4  10  11       67.41       63.47     10.38 o 
   6  10  11       60.70       62.76     10.11 o 
   8  10  11       89.04      109.35     14.26 o 
  10  10  11       17.24       22.81     12.07 o 
  12  10  11       33.65       24.69     12.92 o 
 -15  11  11      118.18      121.83     15.36 o 
 -13  11  11       22.08       32.00      8.28 o 
 -11  11  11      313.37      275.17     17.07 o 
  -9  11  11        0.08       11.12      5.49 o 
  -7  11  11      344.89      314.71     13.91 o 
  -5  11  11       19.92       17.23      4.59 o 
  -3  11  11       11.29       16.65      4.25 o 
  -1  11  11        5.98        0.08      4.44 o 
   1  11  11       47.85       45.44      8.64 o 
   3  11  11      112.08      104.89     12.76 o 
   5  11  11      276.85      235.62     15.55 o 
   7  11  11       94.44      115.73     14.43 o 
   9  11  11        0.17        4.82      5.68 o 
  11  11  11        9.23       21.52     11.84 o 
 -14  12  11      151.28      199.54     19.48 o 
 -12  12  11      152.06      147.06     15.82 o 
 -10  12  11       92.73       87.81     11.70 o 
  -8  12  11      715.83      686.41     53.13 o 
  -6  12  11       28.22       38.93      5.46 o 
  -4  12  11       69.67       94.93      8.07 o 
  -2  12  11       27.63       44.82      8.99 o 
   0  12  11       79.50       85.20      7.66 o 
   2  12  11       91.53       83.93     11.35 o 
   4  12  11       89.87      108.40     13.46 o 
   6  12  11       67.68       88.10     12.12 o 
   8  12  11       57.48       61.21     10.42 o 
  10  12  11        0.10        9.98     14.53 o 
  12  12  11        5.05       20.77      7.42 o 
 -13  13  11        9.65       21.98      7.07 o 
 -11  13  11       10.86       22.73     10.53 o 
  -9  13  11        6.26       24.62      6.57 o 
  -7  13  11      358.31      329.96     18.21 o 
  -5  13  11       46.96       58.36      6.26 o 
  -3  13  11       50.23       69.13      7.15 o 
  -1  13  11       71.84       85.50      7.71 o 
   1  13  11        2.97       11.33      7.07 o 
   3  13  11       38.71       26.43      7.22 o 
   5  13  11       19.38       18.52      6.78 o 
   7  13  11       36.06       43.09      9.07 o 
   9  13  11        8.15       22.20      7.71 o 
  11  13  11       12.00       18.28      6.51 o 
 -12  14  11        1.17       19.53      6.63 o 
 -10  14  11       38.88       44.07      9.18 o 
  -8  14  11       26.90       17.54     16.61 o 
  -6  14  11      120.99      128.41     10.97 o 
  -4  14  11        2.80       14.45      4.22 o 
  -2  14  11      206.73      183.88     10.35 o 
   0  14  11        2.65        8.27      4.72 o 
   2  14  11       15.51        7.56      9.15 o 
   4  14  11       22.28       24.47      7.17 o 
   6  14  11        0.85        2.71      5.16 o 
   8  14  11        6.45       25.24      8.30 o 
  10  14  11       18.75       30.49     13.99 o 
 -11  15  11        0.29        3.03      5.94 o 
  -9  15  11        8.18        8.69      5.99 o 
  -7  15  11       11.29       22.92      5.16 o 
  -5  15  11        5.33       12.00      4.79 o 
  -3  15  11       93.62      106.91     10.97 o 
  -1  15  11        6.19       24.60      5.61 o 
   1  15  11       29.83       45.97      9.63 o 
   3  15  11      356.39      395.11     36.52 o 
   5  15  11       59.46       93.60     28.37 o 
   7  15  11        0.61       19.83     10.84 o 
   9  15  11       39.50       41.44     15.38 o 
 -10  16  11       67.62       77.81     12.61 o 
  -8  16  11       16.92       37.34      8.57 o 
  -6  16  11        3.19        9.77      4.87 o 
  -4  16  11       43.31       60.16      7.95 o 
  -2  16  11       18.20       45.26      6.94 o 
   0  16  11       12.29       26.22      7.12 o 
   2  16  11      139.51      167.52     44.75 o 
   4  16  11      250.44      279.01     29.99 o 
   6  16  11      131.47      150.72     16.73 o 
   8  16  11       17.73       14.77      7.07 o 
  -9  17  11        7.72       33.11      9.92 o 
  -7  17  11       24.72       55.89      8.10 o 
  -5  17  11        7.02       32.02      6.55 o 
  -3  17  11       63.43       89.13     15.07 o 
  -1  17  11        7.76       16.04      5.11 o 
   1  17  11       10.06       25.30      7.57 o 
   3  17  11       13.16        9.26      6.34 o 
   5  17  11       14.97       17.46     15.22 o 
   7  17  11        0.33        8.53      8.38 o 
  -8  18  11       12.22       29.21     14.69 o 
  -6  18  11       15.50       25.38      5.83 o 
  -4  18  11        0.43       10.90      7.15 o 
  -2  18  11        1.68       13.29      6.58 o 
   0  18  11       20.03       54.64      9.59 o 
   2  18  11       19.59       54.59     10.07 o 
   4  18  11       66.50       87.64     15.76 o 
   6  18  11       20.26       32.75      8.63 o 
  -7  19  11       18.82       32.91     12.30 o 
  -5  19  11       20.61       22.71     12.23 o 
  -3  19  11       11.09       22.47     11.00 o 
  -1  19  11       80.58       80.98     11.95 o 
   1  19  11        0.12       12.03     20.15 o 
   3  19  11       42.83       51.83     29.22 o 
  -4  20  11       10.38       64.44     14.76 o 
  -2  20  11        0.00       21.28     23.68 o 
   0  20  11       32.32       80.12     16.76 o 
   2  20  11       53.73       95.35     18.76 o 
 -16   0  12      132.50      171.31     25.22 o 
 -14   0  12      281.82      267.27     23.99 o 
 -12   0  12       51.30       71.51     14.92 o 
 -10   0  12        1.30        7.29      4.91 o 
  -8   0  12       20.09       40.10      6.91 o 
  -6   0  12     1624.43     1438.04     49.80 o 
  -4   0  12     3109.96     3024.00    102.80 o 
  -2   0  12     1189.98     1074.79     43.98 o 
   0   0  12     3435.10     2966.93     77.51 o 
   2   0  12     1927.69     1747.74     56.90 o 
   4   0  12      297.15      270.79     15.38 o 
   6   0  12      457.57      509.75     36.60 o 
   8   0  12      107.11       98.32     12.56 o 
  10   0  12      147.05      196.23     28.60 o 
  12   0  12       23.93       41.68     13.84 o 
  14   0  12        5.36       12.15     13.23 o 
 -17   1  12        0.42       21.68      9.07 o 
 -15   1  12       18.61       36.65      8.03 o 
 -13   1  12        1.16      279.73    318.48 o 
 -11   1  12       43.65       57.33     10.90 o 
  -9   1  12        7.11       15.71      8.22 o 
  -7   1  12      192.46      152.42     14.63 o 
  -5   1  12      324.13      337.20     10.62 o 
  -3   1  12      253.59      215.43     13.73 o 
  -1   1  12      384.29      359.07     18.16 o 
   1   1  12      812.08      720.88     25.17 o 
   3   1  12        1.73        8.92      5.93 o 
   5   1  12       21.39       32.95      5.22 o 
   7   1  12        9.40        6.68      3.67 o 
   9   1  12      152.00      137.56     12.72 o 
  11   1  12        0.49       14.96     11.53 o 
  13   1  12        1.02        6.43      8.15 o 
 -16   2  12       10.41       31.37     11.38 o 
 -14   2  12        6.44       19.63      6.47 o 
 -12   2  12      222.76      253.70     30.08 o 
 -10   2  12      185.35      182.84     11.69 o 
  -8   2  12        5.88       15.31      3.90 o 
  -6   2  12        0.71        5.37      3.51 o 
  -4   2  12      184.94      190.64     11.31 o 
  -2   2  12      154.99      151.83     13.73 o 
   0   2  12      300.45      264.33     37.75 o 
   2   2  12     1247.80     1172.68     28.58 o 
   4   2  12        2.31       10.09      3.65 o 
   6   2  12      475.44      425.83     14.03 o 
   8   2  12        0.03        5.42      5.32 o 
  10   2  12      104.39      113.99     12.02 o 
  12   2  12        5.49       23.71      9.15 o 
  14   2  12       18.76       39.65     11.57 o 
 -17   3  12       59.77       46.75     13.84 o 
 -15   3  12       34.54       52.69      9.26 o 
 -13   3  12       37.96       40.42     11.56 o 
 -11   3  12       83.04       99.57      9.72 o 
  -9   3  12       13.01       17.31      9.15 o 
  -7   3  12      709.75      657.24     19.09 o 
  -5   3  12     1187.53     1152.85     25.32 o 
  -3   3  12     1058.40      955.96     22.81 o 
  -1   3  12       63.18       56.99     14.85 o 
   1   3  12      667.80      625.53     23.18 o 
   3   3  12       42.23       35.17      5.90 o 
   5   3  12      163.78      193.03     10.16 o 
   7   3  12       69.07       69.46      7.52 o 
   9   3  12       28.40       49.04     11.63 o 
  11   3  12        0.43        9.76      5.21 o 
  13   3  12        2.19       23.43      9.15 o 
 -16   4  12        3.70       16.51      6.98 o 
 -14   4  12       13.52       21.74      7.20 o 
 -12   4  12       31.08       37.02     11.73 o 
 -10   4  12       45.46       38.69      6.51 o 
  -8   4  12       36.59       43.08      6.45 o 
  -6   4  12      100.48      100.73      9.53 o 
  -4   4  12     1513.80     1313.72     27.53 o 
  -2   4  12      106.37      100.21     11.71 o 
   0   4  12      450.93      376.79     22.84 o 
   2   4  12      204.76      194.66     10.82 o 
   4   4  12      178.03      179.05     10.90 o 
   6   4  12      165.55      174.38     10.84 o 
   8   4  12       39.37       43.21      8.26 o 
  10   4  12        4.52        6.10      5.23 o 
  12   4  12        7.76        3.12     10.07 o 
  14   4  12       67.16       85.58     14.56 o 
 -15   5  12        7.61       36.80      8.79 o 
 -13   5  12        2.82       18.65      5.38 o 
 -11   5  12      173.70      179.13     12.91 o 
  -9   5  12        7.61        5.72      6.12 o 
  -7   5  12      556.92      507.92     17.19 o 
  -5   5  12        4.21        3.49      5.96 o 
  -3   5  12      510.12      471.63     16.40 o 
  -1   5  12      222.91      245.20     18.30 o 
   1   5  12       67.76       77.09     11.84 o 
   3   5  12      131.13      112.20     10.00 o 
   5   5  12      188.74      190.88     10.02 o 
   7   5  12        0.49        4.76      4.10 o 
   9   5  12        7.86       16.46      5.53 o 
  11   5  12        9.20       27.86      6.91 o 
  13   5  12       24.28       21.79     16.30 o 
 -16   6  12       38.65       65.72     10.29 o 
 -14   6  12       17.15       28.63      7.86 o 
 -12   6  12      187.62      203.45     12.00 o 
 -10   6  12       82.60       87.41      9.12 o 
  -8   6  12        0.04        2.93      3.96 o 
  -6   6  12       65.47       54.56      7.59 o 
  -4   6  12      132.48      169.06     11.31 o 
  -2   6  12      623.20      550.81     23.24 o 
   0   6  12      110.48      116.63     11.11 o 
   2   6  12       60.53       69.05     11.85 o 
   4   6  12      149.83      156.85     11.55 o 
   6   6  12        8.22       11.48      5.59 o 
   8   6  12        3.68        6.41      5.72 o 
  10   6  12       23.12       31.57      7.20 o 
  12   6  12      105.93      129.26     13.58 o 
  14   6  12       13.53        5.71     13.69 o 
 -15   7  12        0.03        2.41      5.99 o 
 -13   7  12       89.55       85.28     11.40 o 
 -11   7  12      193.27      203.90     12.25 o 
  -9   7  12        1.95        5.84      6.13 o 
  -7   7  12      644.34      588.03     19.40 o 
  -5   7  12       49.03       55.31      7.56 o 
  -3   7  12      916.34      840.21     22.38 o 
  -1   7  12     1198.84     1094.29     24.10 o 
   1   7  12        0.58        7.34      4.98 o 
   3   7  12       45.68       53.45      7.02 o 
   5   7  12      270.53      208.76     14.92 o 
   7   7  12       21.82       15.91      6.90 o 
   9   7  12       66.17      101.79     13.84 o 
  11   7  12       31.79       61.52      9.22 o 
  13   7  12       39.79       63.69      9.59 o 
 -14   8  12      114.66      144.93     16.51 o 
 -12   8  12        3.19       10.30      5.76 o 
 -10   8  12      329.99      256.09     12.74 o 
  -8   8  12      454.82      452.33     16.72 o 
  -6   8  12      542.14      545.38     18.27 o 
  -4   8  12     1980.39     1811.57     34.25 o 
  -2   8  12        2.04       14.63      4.05 o 
   0   8  12      276.67      258.25     11.95 o 
   2   8  12      171.71      219.10     11.68 o 
   4   8  12       90.66       96.91     15.53 o 
   6   8  12       11.50       18.01      6.52 o 
   8   8  12      147.18      151.67     16.38 o 
  10   8  12       70.05       86.57     13.18 o 
  12   8  12        0.66       20.10     22.22 o 
 -15   9  12       53.21       41.10     16.61 o 
 -13   9  12       22.43       44.00      9.27 o 
 -11   9  12       17.66       40.60     12.61 o 
  -9   9  12       16.01       30.29      5.84 o 
  -7   9  12      348.28      360.09     14.86 o 
  -5   9  12      159.05      175.26     11.76 o 
  -3   9  12      211.15      192.64     12.37 o 
  -1   9  12       25.46       59.38      6.78 o 
   1   9  12        7.48       15.09      4.94 o 
   3   9  12       75.43       97.44     11.96 o 
   5   9  12       45.57       50.19      9.55 o 
   7   9  12      112.34      112.57     18.99 o 
   9   9  12        3.02       12.13      6.45 o 
  11   9  12       14.23       34.50      8.53 o 
 -14  10  12       65.88       86.53     12.63 o 
 -12  10  12      280.42      291.17     18.08 o 
 -10  10  12       16.17       18.71      6.28 o 
  -8  10  12      614.14      629.18     19.92 o 
  -6  10  12       29.60       40.23      6.51 o 
  -4  10  12      381.30      352.37     14.99 o 
  -2  10  12       10.08       18.58      4.27 o 
   0  10  12       32.80       26.40      5.31 o 
   2  10  12       24.96       22.90      9.46 o 
   4  10  12       12.86       19.15     10.30 o 
   6  10  12       14.83       29.48      8.15 o 
   8  10  12        1.02        3.35      5.52 o 
  10  10  12       62.68       76.53     13.15 o 
  12  10  12        8.92       12.63      6.84 o 
 -13  11  12       33.36       52.93     10.44 o 
 -11  11  12      312.16      299.00     25.14 o 
  -9  11  12       59.12       86.83     30.68 o 
  -7  11  12        0.11        4.19      6.41 o 
  -5  11  12        3.06        1.33      4.14 o 
  -3  11  12      138.76      135.55      8.88 o 
  -1  11  12      415.02      402.45     14.96 o 
   1  11  12       31.09       30.40      7.66 o 
   3  11  12       16.67       25.10      7.01 o 
   5  11  12       71.66       71.48     18.45 o 
   7  11  12       21.81       28.62      7.84 o 
   9  11  12       12.73       22.36      7.29 o 
  11  11  12       60.84       95.24     13.53 o 
 -12  12  12       52.44       59.14     16.45 o 
 -10  12  12        6.90        9.37      6.36 o 
  -8  12  12       10.88       22.45      6.39 o 
  -6  12  12       15.48       18.26      8.00 o 
  -4  12  12        0.46        8.25      4.47 o 
  -2  12  12       66.17       70.46      6.97 o 
   0  12  12       49.98       70.62     10.56 o 
   2  12  12        0.97       10.65     14.53 o 
   4  12  12        1.07       -3.24     11.00 o 
   6  12  12        0.21       13.83      5.79 o 
   8  12  12       14.52       25.74      9.00 o 
  10  12  12        0.49       -1.54     12.53 o 
 -11  13  12       20.50       20.74      6.59 o 
  -9  13  12       59.32       49.80      9.39 o 
  -7  13  12       40.97       61.20     10.29 o 
  -5  13  12        8.26       17.32      5.81 o 
  -3  13  12      145.53      168.99     12.59 o 
  -1  13  12        0.58        4.05      4.92 o 
   1  13  12       66.83       67.76     10.40 o 
   3  13  12       98.81      128.26     29.45 o 
   5  13  12       15.50       22.67      7.50 o 
   7  13  12       16.47       15.17      6.19 o 
   9  13  12        2.42        5.96      9.92 o 
 -12  14  12        0.25       -1.08      8.46 o 
 -10  14  12      128.55      132.16     22.91 o 
  -8  14  12        0.88        7.68      6.31 o 
  -6  14  12        8.68       38.17      8.04 o 
  -4  14  12        0.28        9.84      3.73 o 
  -2  14  12      107.24      150.64     11.20 o 
   0  14  12        6.27       11.28      5.86 o 
   2  14  12       95.92      138.23     21.61 o 
   4  14  12        4.53       -0.77      5.61 o 
   6  14  12       10.01       28.36      7.38 o 
   8  14  12        6.40        9.82      5.72 o 
 -11  15  12        1.59       19.50      7.77 o 
  -9  15  12        5.80       19.75     15.99 o 
  -7  15  12      177.48      168.02     16.37 o 
  -5  15  12        0.12       17.12      4.82 o 
  -3  15  12        0.40        7.03      4.26 o 
  -1  15  12       15.51       23.54      5.86 o 
   1  15  12       90.40       88.43     12.22 o 
   3  15  12       56.39       76.24     31.76 o 
   5  15  12       68.00      113.83     14.96 o 
   7  15  12        7.06       14.42     11.15 o 
 -10  16  12        6.41       22.30     11.53 o 
  -8  16  12       10.91       39.21      8.54 o 
  -6  16  12        8.39       31.12      7.22 o 
  -4  16  12       49.11       70.64     10.44 o 
  -2  16  12        3.08       16.18      5.18 o 
   0  16  12       46.30       55.83     14.15 o 
   2  16  12       17.71       25.26      7.82 o 
   4  16  12        7.11       20.99     14.07 o 
   6  16  12       73.19       90.87     13.61 o 
  -7  17  12       12.32       16.71      7.01 o 
  -5  17  12        1.46       27.93     12.69 o 
  -3  17  12        1.07       32.17      7.46 o 
  -1  17  12        0.00        6.20      8.18 o 
   1  17  12        5.32       24.19     13.69 o 
   3  17  12       12.09       29.12      9.46 o 
   5  17  12        9.59       12.82     13.76 o 
  -6  18  12       17.13       29.37     11.23 o 
  -4  18  12       19.26       35.31      8.68 o 
  -2  18  12       12.00       11.79      7.06 o 
   0  18  12       30.09       45.15     25.30 o 
   2  18  12        2.01       12.82      7.07 o 
   4  18  12        4.66        9.14      6.47 o 
  -3  19  12        0.01       14.60      8.77 o 
  -1  19  12        3.89       55.21     15.07 o 
   1  19  12       12.59       32.47      8.17 o 
 -15   1  13        0.06        8.39      7.69 o 
 -13   1  13        8.09       15.32      9.22 o 
 -11   1  13        0.23        4.52      5.04 o 
  -9   1  13      273.76      275.80     17.14 o 
  -7   1  13      131.82      140.97     12.40 o 
  -5   1  13      209.95      201.13     15.61 o 
  -3   1  13     1263.94     1105.12     44.18 o 
  -1   1  13      100.12      102.48     12.55 o 
   1   1  13      929.47      804.89     72.97 o 
   3   1  13        0.33        0.69      4.46 o 
   5   1  13      721.49      622.36     17.18 o 
   7   1  13        6.49        3.86      3.77 o 
   9   1  13      132.97      144.18     13.05 o 
  11   1  13        0.66       13.44      8.40 o 
  13   1  13        6.15       19.15      9.24 o 
 -16   2  13       91.21      117.80     20.15 o 
 -14   2  13       12.75       18.27     15.85 o 
 -12   2  13       26.60       30.37     12.03 o 
 -10   2  13      668.00      616.21     19.75 o 
  -8   2  13      433.50      422.34     16.09 o 
  -6   2  13      648.40      621.59     18.41 o 
  -4   2  13     1177.04     1105.48     24.25 o 
  -2   2  13      174.55      155.71     21.29 o 
   0   2  13       17.73        9.80      5.52 o 
   2   2  13      166.49      148.18     23.45 o 
   4   2  13      216.82      163.63     11.21 o 
   6   2  13       22.82       25.37      4.75 o 
   8   2  13       92.89       99.78     10.83 o 
  10   2  13        2.16        7.60      6.18 o 
  12   2  13        1.40       25.16      9.26 o 
 -15   3  13       50.10       91.19     18.61 o 
 -13   3  13       54.52       70.23      8.07 o 
 -11   3  13      115.74      149.49     11.93 o 
  -9   3  13      111.00      134.36     16.43 o 
  -7   3  13      683.90      625.85     19.36 o 
  -5   3  13        9.53       14.60      6.96 o 
  -3   3  13      417.89      425.48     18.96 o 
  -1   3  13      227.16      224.82     15.22 o 
   1   3  13       13.48       21.07      6.85 o 
   3   3  13       68.85       82.75      8.52 o 
   5   3  13        4.29        5.60      5.24 o 
   7   3  13      125.55      131.13     12.00 o 
   9   3  13       71.66       93.88     10.94 o 
  11   3  13       34.62       31.47      7.15 o 
  13   3  13       54.34       74.83     25.45 o 
 -16   4  13        6.65       22.91     14.15 o 
 -14   4  13       26.69       44.96     18.21 o 
 -12   4  13       61.41       79.16     12.87 o 
 -10   4  13       14.07       30.22      5.83 o 
  -8   4  13       20.89       44.98      6.72 o 
  -6   4  13      104.36      117.16      9.96 o 
  -4   4  13      146.30      167.03     12.15 o 
  -2   4  13       48.71       47.37      8.74 o 
   0   4  13       36.57       47.54      8.86 o 
   2   4  13      368.04      305.53     17.53 o 
   4   4  13       91.13       92.85      9.36 o 
   6   4  13        1.77        4.59      4.84 o 
   8   4  13       11.91       11.69      5.13 o 
  10   4  13        1.68        7.07      5.08 o 
  12   4  13       17.04       15.31      8.45 o 
 -15   5  13        0.31        8.15      6.20 o 
 -13   5  13        1.42       22.28      5.43 o 
 -11   5  13        5.47       18.04      5.36 o 
  -9   5  13      462.79      459.53     17.06 o 
  -7   5  13      215.79      213.94     12.04 o 
  -5   5  13      134.46      150.98     10.81 o 
  -3   5  13        1.67        7.96      4.55 o 
  -1   5  13      225.73      205.39     14.10 o 
   1   5  13       38.58       51.56      9.31 o 
   3   5  13      393.69      316.44     13.74 o 
   5   5  13       51.99       66.58      8.05 o 
   7   5  13      136.84      140.56     12.72 o 
   9   5  13       28.15       20.49      6.81 o 
  11   5  13        3.30       20.18      6.09 o 
  13   5  13        4.29       15.63      9.41 o 
 -14   6  13       26.74       44.45     10.61 o 
 -12   6  13      190.50      203.97     13.14 o 
 -10   6  13       24.52       36.64      6.80 o 
  -8   6  13      102.79      102.24     10.07 o 
  -6   6  13        4.06        4.05      3.93 o 
  -4   6  13      115.92      128.32     10.84 o 
  -2   6  13       49.35       62.20      9.78 o 
   0   6  13       16.58        7.39      6.23 o 
   2   6  13       18.54       13.09      4.51 o 
   4   6  13       20.80       23.68      5.58 o 
   6   6  13       10.62       12.27      8.69 o 
   8   6  13       44.22       54.65      8.43 o 
  10   6  13       18.20       46.25     11.23 o 
  12   6  13        1.67       12.22     10.75 o 
 -15   7  13       28.99       70.25     11.01 o 
 -13   7  13       10.24       33.36     25.68 o 
 -11   7  13       62.61       71.62      8.71 o 
  -9   7  13       14.92       26.84      5.75 o 
  -7   7  13      107.97      125.91     10.93 o 
  -5   7  13       36.28       31.52      6.03 o 
  -3   7  13       70.58       61.84      8.10 o 
  -1   7  13       45.05       53.56      9.15 o 
   1   7  13        3.57       16.39      7.37 o 
   3   7  13       15.48       15.04      8.18 o 
   5   7  13        1.63       11.38      5.17 o 
   7   7  13       15.90       15.21      6.14 o 
   9   7  13        9.71       12.17      5.40 o 
  11   7  13        9.21       20.30      6.95 o 
 -14   8  13        7.08       47.36     16.61 o 
 -12   8  13      351.18      387.82     20.97 o 
 -10   8  13      150.75      146.15     11.65 o 
  -8   8  13      393.78      401.71     16.37 o 
  -6   8  13      374.62      383.15     15.75 o 
  -4   8  13        0.12        3.00      4.15 o 
  -2   8  13       50.43       64.65      8.68 o 
   0   8  13      376.46      352.58     18.74 o 
   2   8  13       68.91       86.00      9.16 o 
   4   8  13      108.47       83.97     11.66 o 
   6   8  13        0.27        6.69      7.38 o 
   8   8  13        0.91       -1.69     12.84 o 
  10   8  13        0.37        5.52      5.35 o 
  12   8  13       45.75       66.95     10.00 o 
 -13   9  13       30.14       60.61     10.94 o 
 -11   9  13      279.99      295.44     25.60 o 
  -9   9  13      336.82      349.56     15.18 o 
  -7   9  13       63.41       80.38      9.04 o 
  -5   9  13      189.92      191.80     12.42 o 
  -3   9  13       32.64       22.40      5.86 o 
  -1   9  13      158.90      177.38     16.45 o 
   1   9  13       99.94      116.61     10.34 o 
   3   9  13        1.30        7.98      5.32 o 
   5   9  13       28.11       30.84      8.03 o 
   7   9  13       13.51       34.37      8.64 o 
   9   9  13       23.71       11.53      6.34 o 
  11   9  13        5.41        4.76      6.37 o 
 -12  10  13        1.91       16.80      6.06 o 
 -10  10  13       26.24       26.51      7.01 o 
  -8  10  13        3.09       19.13      6.55 o 
  -6  10  13       12.13       19.76      5.27 o 
  -4  10  13       10.84       22.74      5.56 o 
  -2  10  13       41.63       46.11      7.16 o 
   0  10  13      161.32      161.35     10.87 o 
   2  10  13        3.83       15.80      6.50 o 
   4  10  13        0.27        8.01      5.76 o 
   6  10  13        0.48       15.92      6.62 o 
   8  10  13        0.05        4.93      9.77 o 
  10  10  13       21.12       34.15      8.60 o 
 -13  11  13       21.41       44.08      8.23 o 
 -11  11  13       56.55       94.37     12.35 o 
  -9  11  13      105.38      111.57     13.32 o 
  -7  11  13       25.45       42.55      8.32 o 
  -5  11  13      118.07      144.30     12.11 o 
  -3  11  13        5.33       15.12      4.93 o 
  -1  11  13        9.08       21.64      5.41 o 
   1  11  13       26.68       27.33     10.30 o 
   3  11  13       22.19       40.30     17.92 o 
   5  11  13       47.99       62.53     10.35 o 
   7  11  13       14.33       30.30     12.30 o 
   9  11  13        1.01       15.00      7.08 o 
 -12  12  13      149.07      186.99     18.20 o 
 -10  12  13       88.72      108.63     12.96 o 
  -8  12  13      155.83      172.73     16.18 o 
  -6  12  13       24.02       37.06      5.74 o 
  -4  12  13       46.32       72.84      8.93 o 
  -2  12  13      174.38      201.13     15.84 o 
   0  12  13      253.38      241.15     20.91 o 
   2  12  13        0.07        9.35     11.61 o 
   4  12  13        0.00        9.14      8.92 o 
   6  12  13       74.91       80.07     18.53 o 
   8  12  13        0.05       16.42      6.24 o 
  10  12  13        0.12       21.37      7.88 o 
 -11  13  13        5.74       24.81     11.00 o 
  -9  13  13        4.63        6.34      5.11 o 
  -7  13  13      216.64      224.62     18.63 o 
  -5  13  13        0.37        1.62      3.94 o 
  -3  13  13        0.37       10.67      4.43 o 
  -1  13  13       22.68       18.26      6.61 o 
   1  13  13       39.54       60.74     10.61 o 
   3  13  13       11.95       29.44     16.15 o 
   5  13  13       70.23       97.82     13.55 o 
   7  13  13        0.00       11.86      8.38 o 
   9  13  13       18.06       37.97      8.71 o 
 -10  14  13        3.75       11.66      8.30 o 
  -8  14  13       10.73       21.87      7.33 o 
  -6  14  13        6.26       16.03      6.45 o 
  -4  14  13        4.05        5.36      4.97 o 
  -2  14  13       35.91       38.61      7.10 o 
   0  14  13       22.95       38.91     12.92 o 
   2  14  13       45.00       45.63      9.24 o 
   4  14  13        4.39       19.28      7.17 o 
   6  14  13       13.43       45.42     10.46 o 
   8  14  13       34.38       52.14      9.78 o 
  -9  15  13       53.59       85.14     11.94 o 
  -7  15  13        1.28        3.44      7.15 o 
  -5  15  13        4.85        3.07      6.03 o 
  -3  15  13        3.39       31.15      7.28 o 
  -1  15  13       12.12       30.39     17.07 o 
   1  15  13       46.37       66.13     21.15 o 
   3  15  13        9.03       20.91     21.76 o 
   5  15  13       14.45       30.09     11.92 o 
   7  15  13       10.68       -3.97      7.15 o 
  -8  16  13       44.89       49.67      9.51 o 
  -6  16  13        4.15       16.05      6.95 o 
  -4  16  13       29.51       41.18     17.99 o 
  -2  16  13       59.55       87.73      9.95 o 
   0  16  13        1.70       13.22      5.76 o 
   2  16  13        0.07        2.29      8.07 o 
   4  16  13       16.88       37.82      8.85 o 
   6  16  13       66.29       90.27     17.22 o 
  -5  17  13        8.81       39.06     13.69 o 
  -3  17  13       49.17       71.87      8.88 o 
  -1  17  13        0.77       19.02      7.30 o 
   1  17  13       10.27       14.76      6.89 o 
   3  17  13        3.54       21.05      7.56 o 
  -2  18  13        1.80       14.11      5.95 o 
   0  18  13       16.49       28.91      7.77 o 
   2  18  13        3.71       12.76      9.23 o 
 -14   0  14        0.01       19.42     80.20 o 
 -12   0  14      204.00       66.13    128.10 o 
  -8   0  14      313.29      286.63     15.13 o 
  -6   0  14      196.21      220.51     14.14 o 
  -4   0  14      387.52      386.61     25.26 o 
  -2   0  14      357.09      325.40     26.14 o 
   0   0  14      194.89      125.49     19.53 o 
   2   0  14      145.91      135.02     20.15 o 
   4   0  14      107.75       67.36     14.46 o 
   6   0  14        0.18       13.07      7.84 o 
   8   0  14      139.40      197.00     23.76 o 
  10   0  14        5.18        3.84     11.07 o 
  12   0  14       70.06      123.33     25.07 o 
 -15   1  14        3.48       35.10     21.48 o 
 -13   1  14        5.91       31.81      8.15 o 
 -11   1  14      101.04      118.11     35.38 o 
  -9   1  14        7.93       16.44     10.66 o 
  -7   1  14      106.14      109.60     16.51 o 
  -5   1  14       17.17       23.14      9.48 o 
  -3   1  14       77.34       80.76     11.90 o 
  -1   1  14       41.36       35.67      8.38 o 
   1   1  14      231.43      194.09     16.79 o 
   3   1  14      272.28      207.78     15.63 o 
   5   1  14        2.67       -0.85      6.77 o 
   7   1  14        9.46        8.96      3.99 o 
   9   1  14       25.09       51.18      7.73 o 
  11   1  14       12.75       40.81     10.87 o 
 -14   2  14       65.15       81.13     25.39 o 
 -12   2  14       62.85       67.50     11.71 o 
 -10   2  14       53.65       74.02     11.19 o 
  -8   2  14      322.83      304.90     19.54 o 
  -6   2  14      244.35      253.47     16.21 o 
  -4   2  14       53.11       51.27     18.58 o 
  -2   2  14      338.30      300.63     16.17 o 
   0   2  14       16.91       21.76      6.85 o 
   2   2  14      336.67      241.66     15.97 o 
   4   2  14       31.33       35.49      7.59 o 
   6   2  14        0.82        3.51      4.19 o 
   8   2  14        1.93       14.61      7.54 o 
  10   2  14        9.35       14.38      7.96 o 
  12   2  14        2.03       19.26      8.90 o 
 -15   3  14        5.35        5.38      9.84 o 
 -13   3  14       32.59       52.50      8.35 o 
 -11   3  14       23.19       45.82      7.35 o 
  -9   3  14        4.74       19.84      5.29 o 
  -7   3  14        0.18        8.49      4.95 o 
  -5   3  14       10.83       21.13      5.59 o 
  -3   3  14       33.47       38.56      7.82 o 
  -1   3  14       36.15       37.50      8.77 o 
   1   3  14       18.63       16.57      7.22 o 
   3   3  14       63.87       52.90      9.62 o 
   5   3  14       37.35       35.55      5.90 o 
   7   3  14        0.43       -0.69      4.99 o 
   9   3  14       14.42       41.29      9.01 o 
  11   3  14       55.89       59.70     12.36 o 
 -14   4  14       91.59      123.49     11.34 o 
 -12   4  14        6.39       14.31      5.20 o 
 -10   4  14       40.05       58.82      7.60 o 
  -8   4  14        7.23       10.00      4.57 o 
  -6   4  14      466.90      414.35     19.31 o 
  -4   4  14       43.09       42.48      6.94 o 
  -2   4  14      181.13      145.73     15.17 o 
   0   4  14       88.02       74.32     10.86 o 
   2   4  14        2.21       -0.99      4.64 o 
   4   4  14      147.30      115.05     13.42 o 
   6   4  14       16.77       36.99      8.53 o 
   8   4  14       40.59       85.14     12.49 o 
  10   4  14       12.16       21.74      6.84 o 
  12   4  14       75.19      123.06     17.89 o 
 -13   5  14      103.59      126.82     11.80 o 
 -11   5  14       62.11       63.61      9.48 o 
  -9   5  14      131.90      106.44     12.61 o 
  -7   5  14      254.40      241.80     13.13 o 
  -5   5  14       70.01       81.19      9.22 o 
  -3   5  14       46.07       43.46      9.02 o 
  -1   5  14       32.03       31.51      7.99 o 
   1   5  14       41.98       45.61      8.86 o 
   3   5  14      293.82      268.12     27.45 o 
   5   5  14        4.68        2.99     11.00 o 
   7   5  14        2.02       12.99      6.20 o 
   9   5  14       29.49       60.91     10.49 o 
  11   5  14       16.72        9.79      6.12 o 
 -14   6  14       11.82       50.75     14.61 o 
 -12   6  14        0.00       13.36      5.05 o 
 -10   6  14      124.72      127.14     11.19 o 
  -8   6  14      200.36      211.61     12.67 o 
  -6   6  14      191.80      195.39     12.55 o 
  -4   6  14        0.28       -0.13      4.94 o 
  -2   6  14       29.28       21.34      6.40 o 
   0   6  14       20.45       33.93      7.77 o 
   2   6  14       43.54       60.69      9.57 o 
   4   6  14        3.30        3.65      5.69 o 
   6   6  14        3.09       11.40      5.60 o 
   8   6  14        0.05       16.65      6.11 o 
  10   6  14       40.53       76.96     18.07 o 
  12   6  14       10.21       13.74     12.46 o 
 -13   7  14      157.33      162.85     16.69 o 
 -11   7  14       81.75      105.37     15.33 o 
  -9   7  14      252.65      236.35     13.42 o 
  -7   7  14        8.22       15.38      5.02 o 
  -5   7  14       34.83       50.72      7.37 o 
  -3   7  14       14.60       19.57      5.85 o 
  -1   7  14       28.07       24.54      7.86 o 
   1   7  14      143.88      143.02     23.30 o 
   3   7  14       20.89       16.38      4.83 o 
   5   7  14        1.50        8.58      5.43 o 
   7   7  14       11.02       20.42      6.93 o 
   9   7  14       17.91       16.33      7.00 o 
  11   7  14       26.87       53.68     17.69 o 
 -12   8  14       80.69      107.85     13.42 o 
 -10   8  14       70.16       65.19     11.09 o 
  -8   8  14      146.90      144.86     12.22 o 
  -6   8  14      189.17      190.21     12.86 o 
  -4   8  14       21.48       15.56      5.08 o 
  -2   8  14        2.44        7.88     10.84 o 
   0   8  14       17.50       22.82      7.32 o 
   2   8  14      249.05      214.46     16.26 o 
   4   8  14        4.34        8.81      5.38 o 
   6   8  14       17.37       29.96      8.31 o 
   8   8  14        7.99       20.83      7.84 o 
  10   8  14       13.45       16.42      6.40 o 
 -13   9  14        4.96       15.51      7.71 o 
 -11   9  14        1.80       15.50      6.36 o 
  -9   9  14        6.53        9.69      5.00 o 
  -7   9  14       89.84      114.35     10.93 o 
  -5   9  14        7.27       13.93     10.32 o 
  -3   9  14       25.33       25.58      5.82 o 
  -1   9  14        1.56       -0.99      4.72 o 
   1   9  14        0.18        8.35      5.69 o 
   3   9  14        2.80        8.83      5.82 o 
   5   9  14       12.33       38.95      7.90 o 
   7   9  14        9.14        8.00     17.69 o 
   9   9  14       50.25       66.43     20.07 o 
 -12  10  14       84.43      103.59     12.95 o 
 -10  10  14        2.58       11.83      6.09 o 
  -8  10  14      298.47      273.59     20.48 o 
  -6  10  14        4.35       15.97      5.34 o 
  -4  10  14       14.44        7.99      4.66 o 
  -2  10  14       89.31      110.28     13.53 o 
   0  10  14       39.85       59.68     12.76 o 
   2  10  14       51.55       54.03      9.60 o 
   4  10  14        0.01       14.78      5.47 o 
   6  10  14       10.89        4.33      5.73 o 
   8  10  14       28.87       64.50     11.29 o 
  10  10  14       16.84       63.67     15.61 o 
 -11  11  14       14.32        1.43     11.00 o 
  -9  11  14       81.48       82.94     23.99 o 
  -7  11  14        0.10        1.99      3.97 o 
  -5  11  14        5.40        3.99      6.45 o 
  -3  11  14       64.78       82.66      9.51 o 
  -1  11  14       31.39       26.12      9.00 o 
   1  11  14       44.42       51.96      9.16 o 
   3  11  14        0.52       12.44      6.20 o 
   5  11  14        8.37       18.90     14.07 o 
   7  11  14        4.39        3.82      6.08 o 
   9  11  14        8.51       25.20     17.45 o 
 -10  12  14       63.38       87.16     11.80 o 
  -8  12  14       13.74       73.45     10.98 o 
  -6  12  14      128.98      125.04     11.53 o 
  -4  12  14       13.24       30.79      6.04 o 
  -2  12  14       45.97       53.82     13.53 o 
   0  12  14       29.55       16.76      9.23 o 
   2  12  14       23.17       28.38      7.62 o 
   4  12  14       17.03       28.38      7.87 o 
   6  12  14        0.83       17.08      6.54 o 
   8  12  14        1.91       23.80      8.04 o 
  -9  13  14       31.20       54.99     13.99 o 
  -7  13  14        1.44       18.26      9.00 o 
  -5  13  14        2.92       10.66      5.35 o 
  -3  13  14       42.26       28.42      6.25 o 
  -1  13  14        0.75       -1.38      7.07 o 
   1  13  14        5.07       12.43      8.46 o 
   3  13  14        0.14        4.99      5.98 o 
   5  13  14       21.18       22.40      8.26 o 
   7  13  14        5.62       30.37      7.50 o 
  -8  14  14      155.10      227.49     19.45 o 
  -6  14  14       48.45       75.57     12.38 o 
  -4  14  14       55.92       73.71      8.81 o 
  -2  14  14       39.22       43.37     12.61 o 
   0  14  14        0.70        4.19      5.59 o 
   2  14  14        2.42       13.35      6.77 o 
   4  14  14       27.27       42.51      9.06 o 
   6  14  14       27.43       41.84     16.69 o 
  -7  15  14       17.24       20.83      8.19 o 
  -5  15  14        2.36        8.20      7.46 o 
  -3  15  14        7.21       22.76     17.61 o 
  -1  15  14       45.80       79.66     17.53 o 
   1  15  14        3.14       17.70      8.53 o 
   3  15  14       39.23       59.27      9.96 o 
   5  15  14       82.05      108.91     13.84 o 
  -6  16  14       28.45       45.89      9.46 o 
  -4  16  14        6.29       21.96     10.92 o 
  -2  16  14        0.13       12.92      9.07 o 
   0  16  14        0.04       13.23      9.53 o 
   2  16  14        0.67       12.06      9.30 o 
   4  16  14       13.41       38.75     11.07 o 
  -1  17  14       47.05       94.33     12.81 o 
   1  17  14        3.74       38.14     13.69 o 
 -13   1  15       40.79       55.76     11.12 o 
 -11   1  15      135.49      131.07     28.31 o 
  -9   1  15        0.02       16.79      6.56 o 
  -7   1  15      451.90      455.19     25.28 o 
  -5   1  15        0.44       14.42      7.50 o 
  -3   1  15      679.39      527.70     24.52 o 
  -1   1  15        3.05       19.48      7.30 o 
   1   1  15       39.80       28.82     11.92 o 
   3   1  15       46.78       46.65      8.78 o 
   5   1  15       25.05       42.41      8.27 o 
   7   1  15       41.12       67.88     10.11 o 
   9   1  15      122.77      159.01     25.84 o 
  11   1  15       28.65       44.35     16.38 o 
 -14   2  15       12.39       34.81     10.76 o 
 -12   2  15        7.37       23.35      6.90 o 
 -10   2  15      187.05      185.07     25.93 o 
  -8   2  15        0.03       13.22      6.68 o 
  -6   2  15      120.08      120.44     10.71 o 
  -4   2  15       61.23       81.03     20.51 o 
  -2   2  15        0.29        7.04      6.06 o 
   0   2  15       67.52       51.06      9.32 o 
   2   2  15      541.56      441.24     21.99 o 
   4   2  15        0.07        6.17      5.92 o 
   6   2  15       78.47       78.79     11.42 o 
   8   2  15       23.46       46.03     10.16 o 
  10   2  15        0.50       47.67     14.92 o 
 -13   3  15       19.45       33.40      7.97 o 
 -11   3  15      604.16      541.65     19.59 o 
  -9   3  15      144.32      164.11     13.04 o 
  -7   3  15      127.24      118.71     10.91 o 
  -5   3  15       61.21       69.12     10.22 o 
  -3   3  15      114.61      117.89     14.76 o 
  -1   3  15       25.48       29.88      7.92 o 
   1   3  15       79.61       73.88     11.74 o 
   3   3  15        6.87       -2.99      3.90 o 
   5   3  15        3.79       24.65      6.51 o 
   7   3  15       18.30       61.36     14.30 o 
   9   3  15      109.96      122.66     22.91 o 
  11   3  15        6.10       -1.08     11.38 o 
 -14   4  15       16.19       34.29      8.38 o 
 -12   4  15       67.32       94.62      9.96 o 
 -10   4  15        0.92       17.63      7.01 o 
  -8   4  15        2.18        8.55      4.87 o 
  -6   4  15       44.07       57.89     11.36 o 
  -4   4  15        2.53        8.83     10.75 o 
  -2   4  15        4.57       16.51      6.54 o 
   0   4  15       21.37        8.87      5.95 o 
   2   4  15       19.68       25.83      7.27 o 
   4   4  15        2.87       12.45      5.95 o 
   6   4  15       17.68       38.45     10.92 o 
   8   4  15        9.05       15.89     10.84 o 
  10   4  15        0.02        7.87      7.01 o 
 -13   5  15      211.96      215.85     13.16 o 
 -11   5  15       11.01       18.18      7.39 o 
  -9   5  15       18.41       20.90      5.45 o 
  -7   5  15        3.35       24.62      8.70 o 
  -5   5  15      145.53      153.57     12.96 o 
  -3   5  15       78.84       66.58     10.82 o 
  -1   5  15      141.14      131.29     14.76 o 
   1   5  15       31.78       36.62      8.04 o 
   3   5  15        0.39       20.78      6.17 o 
   5   5  15        9.22       22.45      9.23 o 
   7   5  15        9.84       22.52      9.30 o 
   9   5  15       63.95       72.42     20.15 o 
  11   5  15        7.87       16.30     11.07 o 
 -12   6  15        1.74       15.25      5.05 o 
 -10   6  15       16.07       18.90      7.18 o 
  -8   6  15        2.00       16.30      7.00 o 
  -6   6  15       16.06       19.42      5.13 o 
  -4   6  15      319.11      272.98     14.94 o 
  -2   6  15        0.06       11.71      6.14 o 
   0   6  15       19.49        8.30      5.75 o 
   2   6  15      140.25      144.50     15.73 o 
   4   6  15        1.39       11.53      8.92 o 
   6   6  15      201.83      214.33     17.14 o 
   8   6  15        2.11        6.24      6.61 o 
  10   6  15       37.86      116.26     21.07 o 
 -13   7  15       12.19       14.91     13.15 o 
 -11   7  15        0.01       16.67      5.11 o 
  -9   7  15       55.42       62.55      8.37 o 
  -7   7  15        9.98       25.18      6.14 o 
  -5   7  15        0.35       11.41      4.50 o 
  -3   7  15       47.71       70.04     10.70 o 
  -1   7  15       75.98       64.45     23.22 o 
   1   7  15        5.62       21.88      7.12 o 
   3   7  15       17.75       12.46      8.15 o 
   5   7  15       22.34       39.83     12.46 o 
   7   7  15        0.30       13.35      9.23 o 
   9   7  15       49.83       54.33     10.19 o 
 -12   8  15       23.21       28.18      8.31 o 
 -10   8  15       18.39       18.01      5.32 o 
  -8   8  15       84.15       91.62     11.01 o 
  -6   8  15       32.69       53.33      7.62 o 
  -4   8  15       16.28       28.58      6.13 o 
  -2   8  15        3.34       13.23      6.30 o 
   0   8  15       16.38       24.22      7.72 o 
   2   8  15        0.09        2.00      5.38 o 
   4   8  15        0.05       -5.38      5.38 o 
   6   8  15        2.18        9.84      5.65 o 
   8   8  15        1.38        7.43      6.58 o 
 -11   9  15        4.60        5.04     15.84 o 
  -9   9  15        5.16       13.02      4.69 o 
  -7   9  15      137.31      165.64     13.47 o 
  -5   9  15       31.71       50.54     10.05 o 
  -3   9  15       83.31       65.06     11.13 o 
  -1   9  15       12.36       20.67      6.80 o 
   1   9  15       39.13       54.90     14.61 o 
   3   9  15        0.02        2.15      5.84 o 
   5   9  15        5.04       13.83      5.65 o 
   7   9  15        3.86       12.44      6.20 o 
   9   9  15       19.16       38.15      8.92 o 
 -10  10  15       19.61       32.78      7.83 o 
  -8  10  15       10.40       24.93     10.95 o 
  -6  10  15       83.25       98.35     10.83 o 
  -4  10  15       75.16       71.31      8.90 o 
  -2  10  15        0.00        0.97      5.76 o 
   0  10  15        0.37        2.26      5.21 o 
   2  10  15        3.46       15.69      9.07 o 
   4  10  15        0.84       11.31      6.00 o 
   6  10  15       70.72      114.73     14.25 o 
   8  10  15        0.24        8.86      6.74 o 
  -9  11  15       40.26       69.63     12.69 o 
  -7  11  15       42.43       54.27      7.83 o 
  -5  11  15        1.18        8.44      4.80 o 
  -3  11  15       42.08       55.17      8.08 o 
  -1  11  15        0.96       31.03      8.69 o 
   1  11  15       10.58       20.30      9.07 o 
   3  11  15        2.72       -5.23      6.61 o 
   5  11  15        0.34       14.65      6.42 o 
   7  11  15        0.01        7.88      6.48 o 
  -8  12  15       82.83       92.23     12.37 o 
  -6  12  15        0.15        6.70      7.08 o 
  -4  12  15        4.18       18.95      5.76 o 
  -2  12  15       17.94       35.70     16.53 o 
   0  12  15       28.42       28.76     11.07 o 
   2  12  15        9.35       22.91      9.84 o 
   4  12  15       48.85      116.35     14.73 o 
   6  12  15        1.66       -1.41      5.32 o 
  -7  13  15      158.55      177.70     17.01 o 
  -5  13  15       52.11       80.30      9.24 o 
  -3  13  15        4.62        5.19      6.55 o 
  -1  13  15       18.91       25.07     11.23 o 
   1  13  15       36.16       50.59     13.69 o 
   3  13  15        0.33        2.19      6.52 o 
   5  13  15        0.71       22.77      8.05 o 
  -6  14  15       17.99       27.85      7.97 o 
  -4  14  15       13.71       24.80     13.33 o 
  -2  14  15        1.20       -2.92      7.54 o 
   0  14  15       33.77       37.22     12.61 o 
   2  14  15       19.64       41.98     13.23 o 
   4  14  15       46.96      103.54     27.91 o 
  -5  15  15        2.19       15.33      6.57 o 
  -3  15  15       31.96       51.98      9.51 o 
  -1  15  15        6.90       29.53     12.30 o 
   1  15  15        1.48       20.76     10.92 o 
   3  15  15        2.95       34.45     10.92 o 
 -12   0  16      263.16       17.84     67.05 o 
 -10   0  16       25.53       23.39     27.91 o 
  -8   0  16      528.97      576.38     38.29 o 
  -6   0  16        4.03       12.61      7.84 o 
  -4   0  16        6.71       19.68      9.38 o 
  -2   0  16        0.00        5.38      8.00 o 
   0   0  16       20.03       15.84      9.23 o 
   2   0  16      266.92      216.99     26.60 o 
   4   0  16        0.99        5.07      7.07 o 
   6   0  16       13.28       12.92      9.07 o 
 -13   1  16        0.37        5.04     10.30 o 
 -11   1  16        0.35       31.08     12.54 o 
  -9   1  16       15.46       17.35     14.68 o 
  -7   1  16        0.03        6.90      5.24 o 
  -5   1  16        3.30       18.97     12.99 o 
  -3   1  16        6.29        7.80      7.77 o 
  -1   1  16       26.74       13.82      5.98 o 
   1   1  16       30.87       34.70      7.97 o 
   3   1  16        9.39       24.13      8.92 o 
   5   1  16        8.32       22.15      6.74 o 
   7   1  16        0.00       20.91      9.69 o 
 -12   2  16        8.56       18.94     19.29 o 
 -10   2  16       26.60       53.54     15.00 o 
  -8   2  16        5.17       24.23      5.57 o 
  -6   2  16       60.55       88.05     12.23 o 
  -4   2  16        5.31        7.89      6.30 o 
  -2   2  16       11.49       -1.28      4.77 o 
   0   2  16        7.36       16.01     15.53 o 
   2   2  16       33.97       44.18     15.76 o 
   4   2  16        5.52       12.64      5.87 o 
   6   2  16        1.55        4.28      7.92 o 
   8   2  16        2.49       -1.69      7.38 o 
 -13   3  16        4.73       33.50     10.61 o 
 -11   3  16       47.47       73.71      8.65 o 
  -9   3  16       16.31       18.14      5.49 o 
  -7   3  16       17.30       29.20      5.74 o 
  -5   3  16        9.02       24.28      7.44 o 
  -3   3  16        0.98       -3.05      4.69 o 
  -1   3  16       12.61       21.91      6.63 o 
   1   3  16       23.52       23.94     10.92 o 
   3   3  16      136.66      176.43     17.12 o 
   5   3  16        1.46        7.11      5.48 o 
   7   3  16       19.83       35.06     11.23 o 
   9   3  16        5.94        5.23      9.07 o 
 -12   4  16        9.56       39.36      7.07 o 
 -10   4  16       98.22      145.78     12.28 o 
  -8   4  16      144.81      175.12     12.37 o 
  -6   4  16       41.94       56.47      7.73 o 
  -4   4  16        1.85        6.51      5.19 o 
  -2   4  16        1.95        9.70      5.60 o 
   0   4  16       26.85       36.53      8.88 o 
   2   4  16      102.90       81.82     14.53 o 
   4   4  16        1.48       15.76      6.09 o 
   6   4  16        0.97       -1.38      6.77 o 
   8   4  16        3.54        1.85      8.00 o 
 -11   5  16       24.92       27.78      5.85 o 
  -9   5  16        0.69        8.63      4.99 o 
  -7   5  16        2.62       16.83      6.26 o 
  -5   5  16        5.21       -0.37      5.54 o 
  -3   5  16        1.06        4.12      4.75 o 
  -1   5  16       30.14       35.71      8.75 o 
   1   5  16        1.34       15.62      5.99 o 
   3   5  16       57.02       80.10     11.54 o 
   5   5  16       20.24       21.99      9.84 o 
   7   5  16       46.14       68.13     14.61 o 
   9   5  16       10.81        5.54      9.38 o 
 -12   6  16       23.82       22.37     13.10 o 
 -10   6  16       50.70       57.82      8.15 o 
  -8   6  16        4.16        7.24      4.56 o 
  -6   6  16       21.31       36.50      6.62 o 
  -4   6  16        0.04        2.46      5.54 o 
  -2   6  16        0.15        0.77      5.27 o 
   0   6  16        7.69        2.73      5.45 o 
   2   6  16       15.95       39.20      8.36 o 
   4   6  16        0.58       32.14     11.07 o 
   6   6  16        3.95       31.68     11.07 o 
   8   6  16       21.73       26.91      9.23 o 
 -11   7  16        0.04       13.99      5.25 o 
  -9   7  16       21.59       11.82      6.12 o 
  -7   7  16        3.84       13.45      5.38 o 
  -5   7  16        1.35       13.63      6.65 o 
  -3   7  16        1.74       -0.55      5.14 o 
  -1   7  16       25.97       42.75      9.31 o 
   1   7  16       48.58       35.84      8.60 o 
   3   7  16        1.38       13.23      8.00 o 
   5   7  16        0.27       13.69      7.54 o 
   7   7  16        9.52       16.92      8.46 o 
 -10   8  16        7.11        3.91      5.13 o 
  -8   8  16        3.58        3.06      4.47 o 
  -6   8  16        3.22       12.09      9.40 o 
  -4   8  16        1.35       -4.43      4.43 o 
  -2   8  16       26.25       41.05     10.00 o 
   0   8  16       92.49      111.56     14.45 o 
   2   8  16        2.66        7.38      8.00 o 
   4   8  16        1.72        3.23      6.00 o 
   6   8  16        8.91       37.52     12.46 o 
   8   8  16        3.59       10.25      7.28 o 
  -9   9  16        4.71       25.02      5.39 o 
  -7   9  16       14.14        5.84      5.80 o 
  -5   9  16        6.57       11.24      5.25 o 
  -3   9  16        7.13       29.64     19.84 o 
  -1   9  16       20.95       18.31      7.50 o 
   1   9  16        0.01       17.69      9.38 o 
   3   9  16        1.42        9.53      7.84 o 
   5   9  16        1.46        1.54      5.54 o 
   7   9  16        2.17        4.46      8.15 o 
  -8  10  16       19.61       49.66     11.74 o 
  -6  10  16        0.79       10.86      7.81 o 
  -4  10  16        3.78        2.01      5.84 o 
  -2  10  16        0.18       -1.15      5.84 o 
   0  10  16       25.75       26.14     10.61 o 
   2  10  16        2.06       23.38     11.23 o 
   4  10  16       45.65       60.13     16.92 o 
   6  10  16       12.64       29.83     11.53 o 
  -7  11  16       12.24       10.56      6.98 o 
  -5  11  16        0.24        9.66      5.04 o 
  -3  11  16        0.07       14.95      7.59 o 
  -1  11  16        0.06       10.30      7.69 o 
   1  11  16       93.86      104.57     21.38 o 
   3  11  16        5.11        4.77      8.00 o 
   5  11  16       10.01       21.07      9.38 o 
  -6  12  16        8.34       17.62      7.89 o 
  -4  12  16        7.68       28.54      6.94 o 
  -2  12  16        0.43       17.69     10.76 o 
   0  12  16      105.78       84.89     19.22 o 
   2  12  16        1.12       11.38      9.23 o 
   4  12  16       13.17       32.76     11.53 o 
  -5  13  16       19.81       38.45      6.95 o 
  -3  13  16        1.45        6.31      8.92 o 
  -1  13  16       60.42       77.66     17.22 o 
   1  13  16        2.33        5.23      8.61 o 
  -2  14  16       11.05       21.99     10.61 o 
 -11   1  17      181.73      188.82     41.73 o 
  -9   1  17       55.16       81.90     13.61 o 
  -7   1  17        1.78        0.36     13.24 o 
  -5   1  17        0.15       14.39      7.46 o 
  -3   1  17       61.05       61.00     10.20 o 
  -1   1  17        1.20        8.65      5.81 o 
   1   1  17        0.38        6.40      5.81 o 
   3   1  17        7.13       11.15      6.08 o 
   5   1  17        0.01        5.28      5.95 o 
   7   1  17       38.51       53.98     13.99 o 
 -10   2  17       18.69       24.04      9.11 o 
  -8   2  17      109.33      107.63     13.83 o 
  -6   2  17       35.25       36.02      8.53 o 
  -4   2  17       25.55       38.57     10.30 o 
  -2   2  17       77.14       88.61     19.61 o 
   0   2  17       81.29       95.49     13.40 o 
   2   2  17       11.26       19.58      6.69 o 
   4   2  17       56.08       43.37      8.91 o 
   6   2  17        6.38       13.99      8.77 o 
   8   2  17        8.06       -0.46      7.84 o 
 -11   3  17       10.57       28.80      7.68 o 
  -9   3  17        3.25       24.81      5.75 o 
  -7   3  17       12.67       19.00      8.68 o 
  -5   3  17        1.12        3.47      8.46 o 
  -3   3  17        0.14       -3.50      4.69 o 
  -1   3  17        3.20       22.41      9.77 o 
   1   3  17        0.02       17.22      8.23 o 
   3   3  17        0.11        4.00      5.05 o 
   5   3  17       10.90        8.00      7.23 o 
   7   3  17        4.59       17.84     10.76 o 
 -10   4  17        1.58       10.04      5.06 o 
  -8   4  17        0.05        7.21      7.21 o 
  -6   4  17       14.92       19.76      7.12 o 
  -4   4  17        0.36       12.85      6.57 o 
  -2   4  17       26.93       44.05      8.96 o 
   0   4  17        2.20       -1.11      5.84 o 
   2   4  17        5.83        6.86     10.61 o 
   4   4  17        0.88        6.93      5.87 o 
   6   4  17        1.65       19.22      9.69 o 
  -9   5  17       13.35       38.94      6.61 o 
  -7   5  17        1.71        7.97     10.65 o 
  -5   5  17       13.03       31.14      8.48 o 
  -3   5  17       52.57       46.42      9.65 o 
  -1   5  17       24.80       43.82      8.41 o 
   1   5  17        7.69       17.44      9.30 o 
   3   5  17       94.35       93.91     19.45 o 
   5   5  17       28.07       38.60     11.53 o 
   7   5  17        6.33       12.30      8.46 o 
 -10   6  17        2.08       19.26      5.74 o 
  -8   6  17        7.18       11.13      4.94 o 
  -6   6  17       43.47       50.63     13.07 o 
  -4   6  17        0.58        6.89      5.36 o 
  -2   6  17        1.78       10.08      6.46 o 
   0   6  17        0.87        1.81      5.14 o 
   2   6  17       11.16       20.50      6.74 o 
   4   6  17       10.92       23.07      9.69 o 
   6   6  17        3.76       21.68     10.30 o 
  -9   7  17       13.39       27.31     11.43 o 
  -7   7  17        8.31        9.09     10.04 o 
  -5   7  17        4.24        9.32     11.92 o 
  -3   7  17        0.07       -0.62     11.00 o 
  -1   7  17        1.01       18.45      7.07 o 
   1   7  17        6.95       21.00      6.82 o 
   3   7  17        1.05       -2.77      7.69 o 
   5   7  17       47.34       44.60     14.15 o 
  -8   8  17        3.35       13.81      6.75 o 
  -6   8  17        4.94       12.90      5.09 o 
  -4   8  17        1.23       12.26      6.61 o 
  -2   8  17       12.92       24.68      7.29 o 
   0   8  17       30.79       62.26     11.61 o 
   2   8  17        2.50       13.53      8.77 o 
   4   8  17        2.01        5.54      8.15 o 
  -7   9  17       32.55       47.03      9.54 o 
  -5   9  17        3.72       15.91      8.00 o 
  -3   9  17       10.22       25.11     18.68 o 
  -1   9  17       68.84      109.38     16.07 o 
   1   9  17       58.67       39.37     13.07 o 
   3   9  17       47.87       38.75     12.00 o 
   5   9  17       16.82       40.60     12.76 o 
  -6  10  17        0.74       17.00      6.51 o 
  -4  10  17        7.55       31.53      8.41 o 
  -2  10  17        6.30       17.38      6.83 o 
   0  10  17        0.19       37.83     13.23 o 
   2  10  17        2.40        8.00      9.69 o 
  -5  11  17       11.81       21.63      6.41 o 
  -3  11  17        0.32       15.39     18.99 o 
  -1  11  17        5.78       12.00      8.61 o 
   1  11  17       12.86        3.23      8.46 o 
  -2  12  17        7.64       19.68      9.38 o 
   0  12  17        0.92        2.61      8.92 o 
  -8   0  18        0.40        7.54      9.23 o 
  -6   0  18       99.38       97.34     19.99 o 
  -4   0  18       26.27       35.99     12.46 o 
  -2   0  18        5.19       21.99     11.53 o 
   0   0  18        0.02       15.53      8.46 o 
   2   0  18        0.00        0.62      8.30 o 
   4   0  18        3.73       -1.23      7.38 o 
   6   0  18        0.77       26.14     10.30 o 
  -9   1  18       63.76       71.40     10.70 o 
  -7   1  18        1.96       17.69      7.14 o 
  -5   1  18        3.86        7.93      5.71 o 
  -3   1  18       79.99       84.90     13.63 o 
  -1   1  18        3.64        8.37      5.87 o 
   1   1  18       14.11       26.09      6.96 o 
   3   1  18       10.96       19.20     11.53 o 
   5   1  18        8.32        9.49     10.30 o 
  -8   2  18        8.99       29.16      8.96 o 
  -6   2  18        1.57       16.79      8.61 o 
  -4   2  18        0.96        4.05      5.16 o 
  -2   2  18       19.40       28.66      7.66 o 
   0   2  18        8.68       21.00      7.34 o 
   2   2  18       57.59       65.82     10.78 o 
   4   2  18       27.75       38.70      8.87 o 
   6   2  18       17.67       31.53     12.76 o 
  -9   3  18       27.05       36.53      6.58 o 
  -7   3  18        1.07        5.76      6.32 o 
  -5   3  18       31.83       33.99      9.16 o 
  -3   3  18       74.35       75.86     15.53 o 
  -1   3  18       44.19       57.97     10.54 o 
   1   3  18        0.04       17.15      7.56 o 
   3   3  18        5.97       27.01     13.30 o 
   5   3  18        0.02        9.07      8.00 o 
  -8   4  18        0.66       12.03      6.73 o 
  -6   4  18       47.38       85.81     13.70 o 
  -4   4  18       18.71       21.22     12.99 o 
  -2   4  18        9.36        4.99      9.46 o 
   0   4  18       61.50       66.60     13.38 o 
   2   4  18       14.53       16.20      9.00 o 
   4   4  18       35.65       20.76     10.00 o 
  -9   5  18        5.49      120.87     74.43 o 
  -7   5  18        6.87       26.63      9.07 o 
  -5   5  18        3.33       16.60      7.33 o 
  -3   5  18      118.19      105.87     14.35 o 
  -1   5  18       14.91       36.96     10.15 o 
   1   5  18       13.65       11.41      6.37 o 
   3   5  18       15.32        4.92     10.30 o 
   5   5  18       44.44       48.13     13.07 o 
  -8   6  18        8.82       18.54      7.05 o 
  -6   6  18        1.86       14.63      7.22 o 
  -4   6  18       14.11       29.69      7.90 o 
  -2   6  18        1.66        6.32     16.22 o 
   0   6  18        5.30        2.55      5.83 o 
   2   6  18       34.77       36.63      8.59 o 
   4   6  18        1.15       31.53     10.00 o 
  -7   7  18       16.76       25.13     19.45 o 
  -5   7  18        2.56        9.85      6.02 o 
  -3   7  18       79.54       82.43     12.14 o 
  -1   7  18       39.40       62.61     10.33 o 
   1   7  18        7.84       17.52     16.15 o 
   3   7  18       41.08       57.67     14.15 o 
  -6   8  18       11.44       23.76      7.59 o 
  -4   8  18        6.54       10.99      7.30 o 
  -2   8  18        0.24       29.00      8.36 o 
   0   8  18       12.71       38.64      9.87 o 
   2   8  18        0.04       -6.77      6.77 o 
  -5   9  18        0.60        3.70      6.46 o 
  -3   9  18       90.22      114.93     14.57 o 
  -1   9  18        0.00       10.25      8.07 o 
  -5   1  19       53.65       92.52     13.53 o 
  -3   1  19       42.02       54.99     11.38 o 
  -1   1  19       69.96       90.19     13.34 o 
   1   1  19       49.60       63.56     24.84 o 
   3   1  19       35.98       45.83      9.45 o 
  -6   2  19        2.53        7.75      6.31 o 
  -4   2  19       11.62       32.37      8.16 o 
  -2   2  19        0.67       15.75      7.03 o 
   0   2  19        0.11        3.81      6.14 o 
   2   2  19        7.11        3.89      7.46 o 
  -5   3  19        0.48       17.99      7.40 o 
  -3   3  19       20.25       32.88     15.53 o 
  -1   3  19        3.30       11.77      7.23 o 
   1   3  19       25.96       39.07      8.71 o 
  -4   4  19        0.07       -5.33      5.33 o 
  -2   4  19        1.13        6.99      6.39 o 
   0   4  19       11.61       13.31      7.71 o 
   2   4  19       30.76       51.33     14.99 o 
  -5   5  19        8.97        9.86      6.39 o 
  -3   5  19       49.03       58.84     12.84 o 
  -1   5  19        6.33       15.49      7.61 o 
   1   5  19       14.87       36.54      9.00 o 
  -2   6  19        2.55       26.14     12.15 o 
                                                 
